# Supplementary material for: In vivo recombination of Saccharomyces eubayanus maltose-transporter genes yields a chimeric transporter that enables maltotriose fermentation
Source: PLoS Genet. 2019 Apr 4;15(4):e1007853. doi: 10.1371/journal.pgen.1007853 (PMC6448828; doi:10.1371/journal.pgen.1007853)
Supplement: S1 Data — The mutations were obtained using Pilon by alignment against the chromosome level assembly of S. eubayanus strain CBS12357. The mutations are ordered per strain, and for each mutation, the strains in which the same mutation is found are indicated. SNP indicates single nucleotide polymorphisms, INDELs indicate small insertions and deletions and CNV indicates copy number variation. NON indicates a premature stop codon, NSY indicates a non-synonymous mutation and SYN a synonymous mutation. (XLSX) [file pgen.1007853.s011.xlsx]

## Sheet: Sup. Data 1
Supplementary data file 1: overview of all mutations identified in the mutagenized strains IMS0637-IMS0643 and in the evolved strains IMS0750-IMS0752. The mutations were obtained using Pilon by alignment against the chromosome level assembly of S. eubayanus strain CBS12357. The mutations are ordered per strain, and for each mutation, the strains in which the same mutation is found are indicated. …
Strain	Mutation is also present in the strains	Chromosome	Mutation Type	Position	Ref	Alt	Type	Locus	Gene(s)	Type	Amino acid
IMS0637	IMS0637, IMS0638, IMS0639, IMS0640, IMS0641, IMS0642, IMS0643, IMS0750, IMS0751, IMS0752	CBS12357_Chr02_polished	SNP	97617	G	A	Heterozygous	ORF	SEF1: Putative transcription factor SEF1 (Saccharomyces cerevisiae (strain ATCC 204508 / S288c))	(NSY)	Leu-895-Phe
IMS0637	IMS0637, IMS0638, IMS0639, IMS0640, IMS0641, IMS0642, IMS0643, IMS0750, IMS0751, IMS0752	CBS12357_Chr02_polished	SNP	157456	G	A	Heterozygous	ORF	STU1: Protein STU1 (Saccharomyces cerevisiae (strain ATCC 204508 / S288c))	(NSY)	Pro-1147-Ser
IMS0637	IMS0637, IMS0638, IMS0639, IMS0640, IMS0641, IMS0642, IMS0643, IMS0750, IMS0751, IMS0752	CBS12357_Chr02_polished	SNP	253209	G	A	Heterozygous	intergenic	IPP1: Inorganic pyrophosphatase (Saccharomyces cerevisiae (strain ATCC 204508 / S288c)) (-) GRX7: Monothiol glutaredoxin-7 (Saccharomyces cerevisiae (strain ATCC 204508 / S288c)) (-)
IMS0637	IMS0637, IMS0638, IMS0639, IMS0640, IMS0641, IMS0642, IMS0643, IMS0750, IMS0752	CBS12357_Chr02_polished	SNP	630726	G	A	Heterozygous	ORF	YDR186C: Uncharacterized protein YDR186C (Saccharomyces cerevisiae (strain ATCC 204508 / S288c))	(SYN)	Gly-702-Gly
IMS0637	IMS0637, IMS0638, IMS0639, IMS0640, IMS0641, IMS0642, IMS0643, IMS0750, IMS0752	CBS12357_Chr02_polished	SNP	631006	G	A	Heterozygous	ORF	YDR186C: Uncharacterized protein YDR186C (Saccharomyces cerevisiae (strain ATCC 204508 / S288c))	(NSY)	Ser-609-Phe
IMS0637	IMS0637, IMS0638, IMS0639, IMS0640, IMS0641, IMS0642, IMS0643, IMS0750, IMS0751, IMS0752	CBS12357_Chr02_polished	SNP	655168	C	T	Heterozygous	intergenic	RAV2: Regulator of V-ATPase in vacuolar membrane protein 2 (Saccharomyces cerevisiae (strain ATCC 204508 / S288c)) (-) COQ4: Ubiquinone biosynthesis protein COQ4, mitochondrial (Saccharomyces cerevisiae (strain ATCC 204508 / S288c)) (+)
IMS0637	IMS0637, IMS0638, IMS0639, IMS0640, IMS0641, IMS0642, IMS0643, IMS0750, IMS0752	CBS12357_Chr02_polished	SNP	688810	G	A	Heterozygous	ORF	RAD9: DNA repair protein RAD9 (Saccharomyces cerevisiae (strain ATCC 204508 / S288c))	(SYN)	Val-54-Val
IMS0637	IMS0637, IMS0638, IMS0639, IMS0640, IMS0641, IMS0642, IMS0643, IMS0750, IMS0752	CBS12357_Chr02_polished	SNP	771891	G	A	Heterozygous	ORF	AKR1: Palmitoyltransferase AKR1 (Saccharomyces cerevisiae (strain ATCC 204508 / S288c))	(NSY)	Ser-50-Phe
IMS0637	IMS0637, IMS0638, IMS0639, IMS0640, IMS0641, IMS0642, IMS0643, IMS0750, IMS0752	CBS12357_Chr02_polished	SNP	790138	G	A	Heterozygous	intergenic	MTH1: Protein MTH1 (Saccharomyces cerevisiae (strain ATCC 204508 / S288c)) (-) RNH202: Ribonuclease H2 subunit B (Saccharomyces cerevisiae (strain ATCC 204508 / S288c)) (+)
IMS0637	IMS0637, IMS0638, IMS0639, IMS0640, IMS0641, IMS0642, IMS0643, IMS0750, IMS0751, IMS0752	CBS12357_Chr02_polished	SNP	878522	A	G	Heterozygous	intergenic	TIM11: ATP synthase subunit e, mitochondrial (Saccharomyces cerevisiae (strain ATCC 204508 / S288c)) (-) PEP7: Vacuolar segregation protein PEP7 (Saccharomyces cerevisiae (strain ATCC 204508 / S288c)) (-)
IMS0637	IMS0637, IMS0638, IMS0639, IMS0640, IMS0641, IMS0642, IMS0643, IMS0750, IMS0752	CBS12357_Chr02_polished	SNP	883527	G	A	Heterozygous	ORF	YCG1: Condensin complex subunit 3 (Saccharomyces cerevisiae (strain ATCC 204508 / S288c))	(NSY)	Glu-92-Lys
IMS0637	IMS0637, IMS0638, IMS0639, IMS0640, IMS0641, IMS0642, IMS0643, IMS0750, IMS0752	CBS12357_Chr02_polished	SNP	1043256	C	T	Heterozygous	ORF	PDR15: ATP-dependent permease PDR15 (Saccharomyces cerevisiae (strain ATCC 204508 / S288c))	(SYN)	Leu-978-Leu
IMS0637	IMS0637, IMS0638, IMS0639, IMS0640, IMS0641, IMS0642, IMS0643, IMS0750, IMS0752	CBS12357_Chr02_polished	SNP	1060974	G	A	Heterozygous	ORF	SYF1: Pre-mRNA-splicing factor SYF1 (Saccharomyces cerevisiae (strain ATCC 204508 / S288c))	(SYN)	Gln-474-Gln
IMS0637	IMS0637, IMS0638, IMS0639, IMS0640, IMS0641, IMS0642, IMS0643, IMS0750, IMS0752	CBS12357_Chr02_polished	SNP	1077344	T	C	Heterozygous	ORF	SIP1: SNF1 protein kinase subunit beta-1 (Saccharomyces cerevisiae (strain ATCC 204508 / S288c))	(NSY)	Lys-520-Glu
IMS0637	IMS0637, IMS0638, IMS0639, IMS0640, IMS0641, IMS0642, IMS0643, IMS0750, IMS0751, IMS0752	CBS12357_Chr03_polished	SNP	143518	C	T	Heterozygous	intergenic	CWH43: Protein CWH43 (Saccharomyces cerevisiae (strain ATCC 204508 / S288c)) (-) SRD1: Pre-rRNA-processing protein SRD1 (Saccharomyces cerevisiae (strain ATCC 204508 / S288c)) (-)
IMS0637	IMS0637, IMS0638, IMS0639, IMS0640, IMS0641, IMS0642, IMS0643, IMS0750, IMS0752	CBS12357_Chr03_polished	SNP	252515	C	T	Heterozygous	ORF	SRB8: Mediator of RNA polymerase II transcription subunit 12 (Saccharomyces cerevisiae (strain ATCC 204508 / S288c))	(SYN)	Leu-517-Leu
IMS0637	IMS0637, IMS0638, IMS0639, IMS0640, IMS0641, IMS0642, IMS0643, IMS0750, IMS0752	CBS12357_Chr04_polished	SNP	140550	G	A	Heterozygous	intergenic	DLD1: D-lactate dehydrogenase [cytochrome] 1, mitochondrial (Saccharomyces cerevisiae (strain ATCC 204508 / S288c)) (-) PAR32: Protein PAR32 (Saccharomyces cerevisiae (strain ATCC 204508 / S288c)) (+)
IMS0637	IMS0637, IMS0638, IMS0639, IMS0640, IMS0641, IMS0642, IMS0643, IMS0750, IMS0752	CBS12357_Chr04_polished	SNP	140551	G	A	Heterozygous	intergenic	DLD1: D-lactate dehydrogenase [cytochrome] 1, mitochondrial (Saccharomyces cerevisiae (strain ATCC 204508 / S288c)) (-) PAR32: Protein PAR32 (Saccharomyces cerevisiae (strain ATCC 204508 / S288c)) (+)
IMS0637	IMS0637, IMS0638, IMS0639, IMS0640, IMS0641, IMS0642, IMS0643, IMS0750, IMS0752	CBS12357_Chr04_polished	SNP	140579	G	A	Heterozygous	intergenic	DLD1: D-lactate dehydrogenase [cytochrome] 1, mitochondrial (Saccharomyces cerevisiae (strain ATCC 204508 / S288c)) (-) PAR32: Protein PAR32 (Saccharomyces cerevisiae (strain ATCC 204508 / S288c)) (+)
IMS0637	IMS0637, IMS0638, IMS0639, IMS0640, IMS0641, IMS0642, IMS0643, IMS0750, IMS0752	CBS12357_Chr04_polished	SNP	140580	G	A	Heterozygous	intergenic	DLD1: D-lactate dehydrogenase [cytochrome] 1, mitochondrial (Saccharomyces cerevisiae (strain ATCC 204508 / S288c)) (-) PAR32: Protein PAR32 (Saccharomyces cerevisiae (strain ATCC 204508 / S288c)) (+)
IMS0637	IMS0637, IMS0638, IMS0639, IMS0640, IMS0641, IMS0642, IMS0643, IMS0750, IMS0752	CBS12357_Chr04_polished	SNP	213828	C	T	Heterozygous	intergenic	PPH21: Serine/threonine-protein phosphatase PP2A-1 catalytic subunit (Saccharomyces cerevisiae (strain ATCC 204508 / S288c)) (-) YDL133W: Uncharacterized membrane protein YDL133W (Saccharomyces cerevisiae (strain ATCC 204508 / S288c)) (+)
IMS0637	IMS0637, IMS0638, IMS0639, IMS0640, IMS0641, IMS0642, IMS0643, IMS0750, IMS0752	CBS12357_Chr04_polished	SNP	322258	C	T	Heterozygous	ORF	YDL073W: UPF0592 protein YDL073W (Saccharomyces cerevisiae (strain ATCC 204508 / S288c))	(SYN)	Phe-727-Phe
IMS0637	IMS0637, IMS0638, IMS0639, IMS0640, IMS0641, IMS0642, IMS0643, IMS0750, IMS0752	CBS12357_Chr04_polished	SNP	421048	G	A	Heterozygous	ORF	TSC13: Enoyl reductase TSC13 (Saccharomyces cerevisiae (strain ATCC 204508 / S288c))	(NSY)	Thr-15-Ile
IMS0637	IMS0637, IMS0638, IMS0639, IMS0640, IMS0641, IMS0642, IMS0643	CBS12357_Chr04_polished	SNP	653737	G	A	Heterozygous	ORF	GRS1: Glycine--tRNA ligase 1	(NSY)	Ser-585-Phe
IMS0637	IMS0637, IMS0638, IMS0639, IMS0640, IMS0641, IMS0642, IMS0643, IMS0751	CBS12357_Chr04_polished	INDEL	768008	G	GAA	Heterozygous	intergenic	SMP1 YPC1
IMS0637	IMS0637, IMS0638, IMS0639, IMS0640, IMS0641, IMS0642, IMS0643, IMS0750, IMS0751, IMS0752	CBS12357_Chr04_polished	SNP	934569	C	T	Heterozygous	ORF	PAF1: RNA polymerase II-associated protein 1 (Saccharomyces cerevisiae (strain ATCC 204508 / S288c))	(SYN)	Phe-358-Phe
IMS0637	IMS0637, IMS0638, IMS0639, IMS0640, IMS0641, IMS0642, IMS0643, IMS0750, IMS0752	CBS12357_Chr05_polished	SNP	77311	C	T	Heterozygous	ORF	YEL043W: Uncharacterized protein YEL043W (Saccharomyces cerevisiae (strain ATCC 204508 / S288c))	(NSY)	Ser-578-Leu
IMS0637	IMS0637, IMS0638, IMS0639, IMS0640, IMS0641, IMS0642, IMS0643, IMS0750, IMS0751, IMS0752	CBS12357_Chr05_polished	SNP	84964	C	T	Heterozygous	ORF	CYC7: Cytochrome c iso-2 (Saccharomyces cerevisiae (strain ATCC 204508 / S288c))	(NSY)	Gly-33-Arg
IMS0637	IMS0637, IMS0638, IMS0639, IMS0640, IMS0641, IMS0642, IMS0643, IMS0750, IMS0751, IMS0752	CBS12357_Chr05_polished	SNP	84965	C	T	Heterozygous	ORF	CYC7: Cytochrome c iso-2 (Saccharomyces cerevisiae (strain ATCC 204508 / S288c))	(SYN)	Glu-32-Glu
IMS0637	IMS0637, IMS0638, IMS0639, IMS0640, IMS0641, IMS0642, IMS0643, IMS0750, IMS0751, IMS0752	CBS12357_Chr05_polished	SNP	87347	G	A	Heterozygous	ORF	RAD23: UV excision repair protein RAD23 (Saccharomyces cerevisiae (strain ATCC 204508 / S288c))	(SYN)	Val-87-Val
IMS0637	IMS0637, IMS0638, IMS0639, IMS0640, IMS0641, IMS0642, IMS0643, IMS0750, IMS0752	CBS12357_Chr05_polished	SNP	112159	G	A	Heterozygous	ORF	YEL023C: Uncharacterized protein YEL023C (Saccharomyces cerevisiae (strain ATCC 204508 / S288c))	(NON)	Arg-609-STP
IMS0637	IMS0637, IMS0638, IMS0639, IMS0640, IMS0641, IMS0642, IMS0643, IMS0750, IMS0751, IMS0752	CBS12357_Chr05_polished	SNP	168525	C	T	Heterozygous	ORF	NUG1: Nuclear GTP-binding protein NUG1 (Saccharomyces cerevisiae (strain ATCC 204508 / S288c))	(NSY)	Thr-258-Ile
IMS0637	IMS0637, IMS0638, IMS0639, IMS0640, IMS0641, IMS0642, IMS0643, IMS0750, IMS0751, IMS0752	CBS12357_Chr05_polished	SNP	315477	G	A	Heterozygous	ORF	PTP3: Tyrosine-protein phosphatase 3 (Saccharomyces cerevisiae (strain ATCC 204508 / S288c))	(SYN)	Leu-614-Leu
IMS0637	IMS0637, IMS0638, IMS0639, IMS0640, IMS0641, IMS0642, IMS0643	CBS12357_Chr05_polished	SNP	499058	G	A	Heterozygous	intergenic	BUR6: Negative cofactor 2 complex subunit alpha (Saccharomyces cerevisiae (strain ATCC 204508 / S288c)) (-) SPT2: Protein SPT2 (Saccharomyces cerevisiae (strain ATCC 204508 / S288c)) (-)
IMS0637	IMS0637, IMS0638, IMS0639, IMS0640, IMS0641, IMS0642, IMS0643	CBS12357_Chr05_polished	SNP	499059	G	A	Heterozygous	intergenic	BUR6: Negative cofactor 2 complex subunit alpha (Saccharomyces cerevisiae (strain ATCC 204508 / S288c)) (-) SPT2: Protein SPT2 (Saccharomyces cerevisiae (strain ATCC 204508 / S288c)) (-)
IMS0637	IMS0637, IMS0638, IMS0639, IMS0640, IMS0641, IMS0642, IMS0643, IMS0750, IMS0752	CBS12357_Chr07_polished	SNP	362924	C	T	Heterozygous	ORF	YGL082W: Uncharacterized protein YGL082W (Saccharomyces cerevisiae (strain ATCC 204508 / S288c))	(SYN)	Val-42-Val
IMS0637	IMS0637, IMS0638, IMS0639, IMS0640, IMS0641, IMS0642, IMS0643, IMS0750, IMS0751, IMS0752	CBS12357_Chr07_polished	SNP	365406	C	T	Heterozygous	intergenic	YGL081W: Uncharacterized protein YGL081W (Saccharomyces cerevisiae (strain ATCC 204508 / S288c)) (+) FMP37: Mitochondrial pyruvate carrier 1 (Saccharomyces cerevisiae (strain ATCC 204508 / S288c)) (+)
IMS0637	IMS0637, IMS0638, IMS0639, IMS0640, IMS0641, IMS0642, IMS0643, IMS0750, IMS0752	CBS12357_Chr07_polished	SNP	512489	C	T	Heterozygous	ORF	SEC9: Protein transport protein SEC9 (Saccharomyces cerevisiae (strain ATCC 204508 / S288c))	(NSY)	Gly-167-Glu
IMS0637	IMS0637, IMS0638, IMS0639, IMS0640, IMS0641, IMS0642, IMS0643, IMS0750, IMS0751, IMS0752	CBS12357_Chr07_polished	INDEL	568985	G	GA	Heterozygous	intergenic	NQM1 RME1
IMS0637	IMS0637, IMS0638, IMS0639, IMS0640, IMS0641, IMS0642, IMS0643	CBS12357_Chr07_polished	SNP	705491	C	T	Heterozygous	ORF	SPT6: Transcription elongation factor SPT6 (Saccharomyces cerevisiae (strain ATCC 204508 / S288c))	(SYN)	Phe-1112-Phe
IMS0637	IMS0637, IMS0638, IMS0639, IMS0640, IMS0641, IMS0642, IMS0643	CBS12357_Chr07_polished	SNP	729398	C	T	Heterozygous	ORF	UTP8: U3 small nucleolar RNA-associated protein 8 (Saccharomyces cerevisiae (strain ATCC 204508 / S288c))	(NSY)	Asp-640-Asn
IMS0637	IMS0637, IMS0638, IMS0639, IMS0640, IMS0641, IMS0642, IMS0643	CBS12357_Chr07_polished	INDEL	764982	A	AT	Heterozygous	intergenic	ENP2 ECL1
IMS0637	IMS0637, IMS0638, IMS0639, IMS0640, IMS0641, IMS0642, IMS0643, IMS0750, IMS0751, IMS0752	CBS12357_Chr07_polished	SNP	890083	C	T	Heterozygous	ORF	ZPR1: Zinc finger protein ZPR1 (Saccharomyces cerevisiae (strain ATCC 204508 / S288c))	(NSY)	Ser-327-Phe
IMS0637	IMS0637, IMS0638, IMS0639, IMS0640, IMS0641, IMS0642, IMS0643, IMS0750, IMS0751, IMS0752	CBS12357_Chr07_polished	SNP	955111	G	A	Heterozygous	ORF	BRF1: Transcription factor IIIB 70 kDa subunit (Saccharomyces cerevisiae (strain ATCC 204508 / S288c))	(NSY)	Pro-321-Ser
IMS0637	IMS0637, IMS0638, IMS0639, IMS0640, IMS0641, IMS0642, IMS0643	CBS12357_Chr07_polished	SNP	1042378	G	A	Heterozygous	ORF	ALR1: Magnesium transporter ALR1 (Saccharomyces cerevisiae (strain ATCC 204508 / S288c))	(SYN)	Glu-258-Glu
IMS0637	IMS0637, IMS0638, IMS0639, IMS0640, IMS0641, IMS0642, IMS0643	CBS12357_Chr07_polished	SNP	1042379	G	A	Heterozygous	ORF	ALR1: Magnesium transporter ALR1 (Saccharomyces cerevisiae (strain ATCC 204508 / S288c))	(NSY)	Asp-259-Asn
IMS0637	IMS0637, IMS0638, IMS0639, IMS0640, IMS0641, IMS0642, IMS0643, IMS0750, IMS0751, IMS0752	CBS12357_Chr08_polished	SNP	79588	C	T	Heterozygous	intergenic	RIM4: Meiotic activator RIM4 (Saccharomyces cerevisiae (strain ATCC 204508 / S288c)) (+) NPR3: Nitrogen permease regulator 3 (Saccharomyces cerevisiae (strain ATCC 204508 / S288c)) (-)
IMS0637	IMS0637, IMS0638, IMS0639, IMS0640, IMS0641, IMS0642, IMS0643, IMS0750, IMS0752	CBS12357_Chr08_polished	SNP	131483	C	T	Heterozygous	ORF	STP2: Transcription factor STP2 (Saccharomyces cerevisiae (strain ATCC 204508 / S288c))	(NSY)	Ser-181-Leu
IMS0637	IMS0637, IMS0638, IMS0639, IMS0640, IMS0641, IMS0642, IMS0643, IMS0750, IMS0752	CBS12357_Chr08_polished	INDEL	360253	G	GA	Heterozygous	intergenic	RUP1 SFL1
IMS0637	IMS0637, IMS0638, IMS0639, IMS0640, IMS0641, IMS0642, IMS0643, IMS0751	CBS12357_Chr08_polished	SNP	520523	C	T	Heterozygous	ORF	HER1: HMG2-induced ER-remodeling protein 1 (Saccharomyces cerevisiae (strain ATCC 204508 / S288c))	(NSY)	Pro-54-Phe
IMS0637	IMS0637, IMS0638, IMS0639, IMS0640, IMS0641, IMS0642, IMS0643, IMS0751	CBS12357_Chr08_polished	SNP	520524	C	T	Heterozygous	ORF	HER1: HMG2-induced ER-remodeling protein 1 (Saccharomyces cerevisiae (strain ATCC 204508 / S288c))	(NSY)	Pro-54-Phe
IMS0637	IMS0637, IMS0638, IMS0639, IMS0640, IMS0641, IMS0642, IMS0643, IMS0750, IMS0751, IMS0752	CBS12357_Chr08_polished	SNP	589838	C	T	Heterozygous	intergenic	FSF1: Probable mitochondrial transport protein FSF1 (Saccharomyces cerevisiae (strain ATCC 204508 / S288c)) (-) YTM1: Ribosome biogenesis protein YTM1 (Saccharomyces cerevisiae (strain ATCC 204508 / S288c)) (+)
IMS0637	IMS0637, IMS0638, IMS0639, IMS0640, IMS0641, IMS0642, IMS0643, IMS0750, IMS0751, IMS0752	CBS12357_Chr08_polished	SNP	595605	G	A	Heterozygous	ORF	MOD5: tRNA dimethylallyltransferase	(NSY)	Glu-121-Lys
IMS0637	IMS0637, IMS0638, IMS0639, IMS0640, IMS0641, IMS0642, IMS0643	CBS12357_Chr08_polished	SNP	755407	G	A	Heterozygous	intergenic	MSC6: Meiotic sister-chromatid recombination protein 6, mitochondrial (Saccharomyces cerevisiae (strain ATCC 204508 / S288c)) (-) GDS1: Protein GDS1 (Saccharomyces cerevisiae (strain ATCC 204508 / S288c)) (+)
IMS0637	IMS0637, IMS0638, IMS0639, IMS0640, IMS0641, IMS0642, IMS0643, IMS0750, IMS0751, IMS0752	CBS12357_Chr08_polished	CNV	823000	835000	Duplication		ORF
IMS0637	IMS0637, IMS0638, IMS0639, IMS0640, IMS0641, IMS0642, IMS0643, IMS0750, IMS0751, IMS0752	CBS12357_Chr09_polished	SNP	101194	C	T	Heterozygous	ORF	MET18: DNA repair/transcription protein MET18/MMS19 (Saccharomyces cerevisiae (strain ATCC 204508 / S288c))	(SYN)	Ile-788-Ile
IMS0637	IMS0637, IMS0638, IMS0639, IMS0640, IMS0641, IMS0642, IMS0643, IMS0750, IMS0752	CBS12357_Chr09_polished	INDEL	232765	C	CA	Heterozygous	intergenic	YIL055C RHR2
IMS0637	IMS0637, IMS0638, IMS0639, IMS0640, IMS0641, IMS0642, IMS0643, IMS0750, IMS0751, IMS0752	CBS12357_Chr10_polished	SNP	154429	C	T	Heterozygous	ORF	YJL132W: Uncharacterized protein YJL132W (Saccharomyces cerevisiae (strain ATCC 204508 / S288c))	(NON)	Gln-119-STP
IMS0637	IMS0637, IMS0638, IMS0639, IMS0640, IMS0641, IMS0642, IMS0643, IMS0750, IMS0751, IMS0752	CBS12357_Chr10_polished	SNP	154745	C	T	Heterozygous	ORF	YJL132W: Uncharacterized protein YJL132W (Saccharomyces cerevisiae (strain ATCC 204508 / S288c))	(NSY)	Ala-224-Val
IMS0637	IMS0637, IMS0638, IMS0639, IMS0640, IMS0641, IMS0642, IMS0643, IMS0750, IMS0752	CBS12357_Chr10_polished	SNP	278249	G	A	Heterozygous	ORF	SCP160: Protein SCP160 (Saccharomyces cerevisiae (strain ATCC 204508 / S288c))	(NSY)	His-138-Tyr
IMS0637	IMS0637, IMS0638, IMS0639, IMS0640, IMS0641, IMS0642, IMS0643, IMS0750, IMS0752	CBS12357_Chr10_polished	SNP	278250	G	A	Heterozygous	ORF	SCP160: Protein SCP160 (Saccharomyces cerevisiae (strain ATCC 204508 / S288c))	(SYN)	Asn-137-Asn
IMS0637	IMS0637, IMS0638, IMS0639, IMS0640, IMS0641, IMS0642, IMS0643, IMS0750, IMS0751, IMS0752	CBS12357_Chr10_polished	SNP	435502	C	T	Heterozygous	intergenic	SAG1: Alpha-agglutinin (Saccharomyces cerevisiae (strain ATCC 204508 / S288c)) (-) APL1: AP-2 complex subunit beta (Saccharomyces cerevisiae (strain ATCC 204508 / S288c)) (+)
IMS0637	IMS0637, IMS0638, IMS0639, IMS0640, IMS0641, IMS0642, IMS0643, IMS0750, IMS0751, IMS0752	CBS12357_Chr10_polished	SNP	585530	G	A	Homozygous	ORF	BUD4: Bud site selection protein 4 (Saccharomyces cerevisiae (strain ATCC 204508 / S288c))	(SYN)	Leu-1109-Leu
IMS0637	IMS0637, IMS0638, IMS0639, IMS0640, IMS0641, IMS0642, IMS0643, IMS0750, IMS0751, IMS0752	CBS12357_Chr10_polished	SNP	585531	G	A	Homozygous	ORF	BUD4: Bud site selection protein 4 (Saccharomyces cerevisiae (strain ATCC 204508 / S288c))	(NSY)	Gly-1110-Arg
IMS0637	IMS0637, IMS0638, IMS0639, IMS0640, IMS0641, IMS0642, IMS0643, IMS0750, IMS0752	CBS12357_Chr11_polished	SNP	178074	C	T	Heterozygous	ORF	OCT1: Mitochondrial intermediate peptidase (Saccharomyces cerevisiae (strain ATCC 204508 / S288c))	(SYN)	Leu-355-Leu
IMS0637	IMS0637, IMS0638, IMS0639, IMS0640, IMS0641, IMS0642, IMS0643, IMS0750, IMS0752	CBS12357_Chr11_polished	SNP	280352	G	A	Heterozygous	ORF	YKL077W: Uncharacterized protein YKL077W (Saccharomyces cerevisiae (strain ATCC 204508 / S288c))	(NSY)	Arg-196-Lys
IMS0637	IMS0637, IMS0638, IMS0639, IMS0640, IMS0641, IMS0642, IMS0643, IMS0750, IMS0752	CBS12357_Chr11_polished	SNP	280353	G	A	Heterozygous	ORF	YKL077W: Uncharacterized protein YKL077W (Saccharomyces cerevisiae (strain ATCC 204508 / S288c))	(NSY)	Arg-196-Lys
IMS0637	IMS0637, IMS0638, IMS0639, IMS0640, IMS0641, IMS0642, IMS0643, IMS0750, IMS0751, IMS0752	CBS12357_Chr11_polished	SNP	311170	C	T	Heterozygous	ORF	BLI1: Biogenesis of lysosome-related organelles complex 1 subunit BLI1 (Saccharomyces cerevisiae (strain ATCC 204508 / S288c))	(NON)	Gln-94-STP
IMS0637	IMS0637, IMS0638, IMS0639, IMS0640, IMS0641, IMS0642, IMS0643, IMS0750, IMS0752	CBS12357_Chr11_polished	SNP	381491	G	A	Heterozygous	ORF	CDC16: Anaphase-promoting complex subunit CDC16 (Saccharomyces cerevisiae (strain ATCC 204508 / S288c))	(SYN)	Leu-689-Leu
IMS0637	IMS0637, IMS0638, IMS0639, IMS0640, IMS0641, IMS0642, IMS0643, IMS0750, IMS0752	CBS12357_Chr11_polished	SNP	406726	G	A	Heterozygous	ORF	CCE1: Cruciform cutting endonuclease 1	(NSY)	Ser-325-Phe
IMS0637	IMS0637, IMS0638, IMS0639, IMS0640, IMS0641, IMS0642, IMS0643	CBS12357_Chr11_polished	SNP	531681	C	T	Heterozygous	ORF	DYN1: Dynein heavy chain	(NSY)	Arg-518-Lys
IMS0637	IMS0637, IMS0638, IMS0639, IMS0640, IMS0641, IMS0642, IMS0643	CBS12357_Chr11_polished	SNP	532470	C	T	Heterozygous	ORF	DYN1: Dynein heavy chain	(NON)	Trp-255-STP
IMS0637	IMS0637, IMS0638, IMS0639, IMS0640, IMS0641, IMS0642, IMS0643, IMS0750, IMS0751, IMS0752	CBS12357_Chr11_polished	SNP	541212	C	T	Heterozygous	ORF	TIF1: ATP-dependent RNA helicase eIF4A (Saccharomyces cerevisiae (strain ATCC 204508 / S288c))	(SYN)	Phe-355-Phe
IMS0637	IMS0637, IMS0638, IMS0639, IMS0640, IMS0641, IMS0642, IMS0643, IMS0750, IMS0751, IMS0752	CBS12357_Chr11_polished	SNP	590105	C	T	Heterozygous	ORF	TVP38: Golgi apparatus membrane protein TVP38 (Saccharomyces cerevisiae (strain ATCC 204508 / S288c))	(NSY)	Arg-198-Lys
IMS0637	IMS0637, IMS0638, IMS0639, IMS0640, IMS0641, IMS0642, IMS0643, IMS0750, IMS0751, IMS0752	CBS12357_Chr11_polished	SNP	633186	G	A	Heterozygous	intergenic	SIR1: Regulatory protein SIR1 (Saccharomyces cerevisiae (strain ATCC 204508 / S288c)) (+) FLO10: Flocculation protein FLO10 (Saccharomyces cerevisiae (strain ATCC 204508 / S288c)) (+)
IMS0637	IMS0637, IMS0638, IMS0639, IMS0640, IMS0641, IMS0642, IMS0643, IMS0750, IMS0751, IMS0752	CBS12357_Chr11_polished	SNP	633187	G	A	Heterozygous	intergenic	SIR1: Regulatory protein SIR1 (Saccharomyces cerevisiae (strain ATCC 204508 / S288c)) (+) FLO10: Flocculation protein FLO10 (Saccharomyces cerevisiae (strain ATCC 204508 / S288c)) (+)
IMS0637	IMS0637, IMS0638, IMS0639, IMS0640, IMS0641, IMS0642, IMS0643, IMS0751	CBS12357_Chr12_polished	SNP	210682	C	T	Heterozygous	ORF	RAD5: DNA repair protein RAD5 (Saccharomyces cerevisiae (strain ATCC 204508 / S288c))	(SYN)	Tyr-248-Tyr
IMS0637	IMS0637, IMS0638, IMS0639, IMS0640, IMS0641, IMS0642, IMS0643, IMS0751	CBS12357_Chr12_polished	SNP	210683	C	T	Heterozygous	ORF	RAD5: DNA repair protein RAD5 (Saccharomyces cerevisiae (strain ATCC 204508 / S288c))	(NSY)	Pro-249-Ser
IMS0637	IMS0637, IMS0638, IMS0639, IMS0640, IMS0641, IMS0642, IMS0643, IMS0750, IMS0751, IMS0752	CBS12357_Chr12_polished	SNP	310723	G	A	Heterozygous	ORF	CSF1: Protein CSF1 (Saccharomyces cerevisiae (strain ATCC 204508 / S288c))	(NSY)	Ser-2708-Phe
IMS0637	IMS0637, IMS0638, IMS0639, IMS0640, IMS0641, IMS0642, IMS0643, IMS0750, IMS0751, IMS0752	CBS12357_Chr12_polished	SNP	310724	G	A	Heterozygous	ORF	CSF1: Protein CSF1 (Saccharomyces cerevisiae (strain ATCC 204508 / S288c))	(NSY)	Ser-2708-Phe
IMS0637	IMS0637, IMS0638, IMS0639, IMS0640, IMS0641, IMS0642, IMS0643, IMS0750, IMS0751, IMS0752	CBS12357_Chr12_polished	SNP	335327	G	A	Heterozygous	intergenic	IOC2: ISWI one complex protein 2 (Saccharomyces cerevisiae (strain ATCC 204508 / S288c)) (-) KIN2: Serine/threonine-protein kinase KIN2 (Saccharomyces cerevisiae (strain ATCC 204508 / S288c)) (+)
IMS0637	IMS0637, IMS0638, IMS0639, IMS0640, IMS0641, IMS0642, IMS0643, IMS0750, IMS0752	CBS12357_Chr12_polished	SNP	391738	G	A	Heterozygous	ORF	SRN2: Protein SRN2 (Saccharomyces cerevisiae (strain ATCC 204508 / S288c))	(NSY)	Glu-113-Lys
IMS0637	IMS0637, IMS0638, IMS0639, IMS0640, IMS0641, IMS0642, IMS0643, IMS0750, IMS0751, IMS0752	CBS12357_Chr12_polished	SNP	416149	C	T	Heterozygous	ORF	CKI1: Choline kinase (Saccharomyces cerevisiae (strain ATCC 204508 / S288c))	(NSY)	Leu-524-Phe
IMS0637	IMS0637, IMS0638, IMS0639, IMS0640, IMS0641, IMS0642, IMS0643, IMS0750, IMS0752	CBS12357_Chr12_polished	SNP	621148	C	T	Heterozygous	ORF	MDL1: ATP-dependent permease MDL1	(SYN)	Val-231-Val
IMS0637	IMS0637, IMS0638, IMS0639, IMS0640, IMS0641, IMS0642, IMS0643, IMS0750, IMS0751, IMS0752	CBS12357_Chr12_polished	SNP	807962	C	T	Heterozygous	ORF	YLR297W: Uncharacterized vacuolar protein YLR297W (Saccharomyces cerevisiae (strain ATCC 204508 / S288c))	(NSY)	Thr-108-Ile
IMS0637	IMS0637, IMS0638, IMS0639, IMS0640, IMS0641, IMS0642, IMS0643, IMS0750, IMS0751, IMS0752	CBS12357_Chr12_polished	SNP	807963	C	T	Heterozygous	ORF	YLR297W: Uncharacterized vacuolar protein YLR297W (Saccharomyces cerevisiae (strain ATCC 204508 / S288c))	(NSY)	Thr-108-Ile
IMS0637	IMS0637, IMS0638, IMS0639, IMS0640, IMS0641, IMS0642, IMS0643, IMS0750, IMS0752	CBS12357_Chr12_polished	SNP	1025686	C	T	Heterozygous	intergenic	UTP21: U3 small nucleolar RNA-associated protein 21 (Saccharomyces cerevisiae (strain ATCC 204508 / S288c)) (-) VIP1: Inositol hexakisphosphate and diphosphoinositol-pentakisphosphate kinase (Saccharomyces cerevisiae (strain ATCC 204508 / S288c)) (+)
IMS0637	IMS0637, IMS0638, IMS0639, IMS0640, IMS0641, IMS0642, IMS0643, IMS0750, IMS0752	CBS12357_Chr12_polished	SNP	1059507	C	T	Heterozygous	intergenic	SPP382: Pre-mRNA-splicing factor SPP382 (Saccharomyces cerevisiae (strain ATCC 204508 / S288c)) (+) TUS1: Rho1 guanine nucleotide exchange factor TUS1 (Saccharomyces cerevisiae (strain ATCC 204508 / S288c)) (+)
IMS0637	IMS0637, IMS0638, IMS0639, IMS0640, IMS0641, IMS0642, IMS0643, IMS0750, IMS0752	CBS12357_Chr12_polished	SNP	1134444	C	T	Heterozygous	ORF	NBP1: NAP1-binding protein (Saccharomyces cerevisiae (strain ATCC 204508 / S288c))	(NSY)	Asp-201-Asn
IMS0637	IMS0637, IMS0638, IMS0639, IMS0640, IMS0641, IMS0642, IMS0643, IMS0750, IMS0751, IMS0752	CBS12357_Chr13_polished	SNP	13970	G	A	Heterozygous	intergenic	MAL31: Maltose permease MAL31 (Saccharomyces cerevisiae (strain ATCC 204508 / S288c)) (-) VEL1: Protein VEL1 (Saccharomyces cerevisiae (strain ATCC 204508 / S288c)) (+)
IMS0637	IMS0637, IMS0638, IMS0639, IMS0640, IMS0641, IMS0642, IMS0643	CBS12357_Chr13_polished	SNP	28313	C	T	Heterozygous	intergenic	ERO1: Endoplasmic oxidoreductin-1 (Saccharomyces cerevisiae (strain ATCC 204508 / S288c)) (-) COX14: Cytochrome c oxidase assembly protein COX14 (Saccharomyces cerevisiae (strain ATCC 204508 / S288c)) (-)
IMS0637	IMS0637, IMS0638, IMS0639, IMS0640, IMS0641, IMS0642, IMS0643	CBS12357_Chr13_polished	SNP	28314	C	T	Heterozygous	intergenic	ERO1: Endoplasmic oxidoreductin-1 (Saccharomyces cerevisiae (strain ATCC 204508 / S288c)) (-) COX14: Cytochrome c oxidase assembly protein COX14 (Saccharomyces cerevisiae (strain ATCC 204508 / S288c)) (-)
IMS0637	IMS0637, IMS0638, IMS0639, IMS0640, IMS0641, IMS0642, IMS0643, IMS0750, IMS0751, IMS0752	CBS12357_Chr13_polished	SNP	395583	G	A	Heterozygous	intergenic	AEP1: ATPase expression protein 1, mitochondrial (Saccharomyces cerevisiae (strain ATCC 204508 / S288c)) (+) KAR5: Nuclear fusion protein KAR5 (Saccharomyces cerevisiae (strain ATCC 204508 / S288c)) (+)
IMS0637	IMS0637, IMS0638, IMS0639, IMS0640, IMS0641, IMS0642, IMS0643, IMS0750, IMS0751, IMS0752	CBS12357_Chr13_polished	SNP	395584	G	A	Heterozygous	intergenic	AEP1: ATPase expression protein 1, mitochondrial (Saccharomyces cerevisiae (strain ATCC 204508 / S288c)) (+) KAR5: Nuclear fusion protein KAR5 (Saccharomyces cerevisiae (strain ATCC 204508 / S288c)) (+)
IMS0637	IMS0637, IMS0638, IMS0639, IMS0640, IMS0641, IMS0642, IMS0643, IMS0750, IMS0751, IMS0752	CBS12357_Chr13_polished	SNP	435090	G	A	Heterozygous	ORF	GFA1: Glucosamine--fructose-6-phosphate aminotransferase [isomerizing] (Saccharomyces cerevisiae (strain ATCC 204508 / S288c))	(SYN)	Glu-623-Glu
IMS0637	IMS0637, IMS0638, IMS0639, IMS0640, IMS0641, IMS0642, IMS0643, IMS0751	CBS12357_Chr13_polished	SNP	527322	C	T	Heterozygous	intergenic	RRB1: Ribosome assembly protein RRB1 (Saccharomyces cerevisiae (strain ATCC 204508 / S288c)) (-) JLP2: Protein JLP2 (Saccharomyces cerevisiae (strain ATCC 204508 / S288c)) (-)
IMS0637	IMS0637, IMS0638, IMS0639, IMS0640, IMS0641, IMS0642, IMS0643, IMS0750, IMS0751, IMS0752	CBS12357_Chr13_polished	SNP	670963	G	A	Heterozygous	ORF	HFA1: Acetyl-CoA carboxylase	(NSY)	Leu-2018-Phe
IMS0637	IMS0637, IMS0638, IMS0639, IMS0640, IMS0641, IMS0642, IMS0643, IMS0750, IMS0751, IMS0752	CBS12357_Chr14_polished	SNP	50786	C	T	Heterozygous	ORF	KRI1: Protein KRI1 (Saccharomyces cerevisiae (strain ATCC 204508 / S288c))	(SYN)	Lys-198-Lys
IMS0637	IMS0637, IMS0638, IMS0639, IMS0640, IMS0641, IMS0642, IMS0643, IMS0750, IMS0751, IMS0752	CBS12357_Chr14_polished	SNP	94253	A	G	Heterozygous	intergenic	CUS2: Cold sensitive U2 snRNA suppressor 2 (Saccharomyces cerevisiae (strain ATCC 204508 / S288c)) (+) MRPL10: 54S ribosomal protein L10, mitochondrial (Saccharomyces cerevisiae (strain ATCC 204508 / S288c)) (-)
IMS0637	IMS0637, IMS0638, IMS0639, IMS0640, IMS0641, IMS0642, IMS0643, IMS0750, IMS0752	CBS12357_Chr14_polished	SNP	251593	C	T	Heterozygous	ORF	SPS18: Sporulation protein SPS18 (Saccharomyces cerevisiae (strain ATCC 204508 / S288c))	(NSY)	Gly-162-Lys
IMS0637	IMS0637, IMS0638, IMS0639, IMS0640, IMS0641, IMS0642, IMS0643, IMS0750, IMS0752	CBS12357_Chr14_polished	SNP	251594	C	T	Heterozygous	ORF	SPS18: Sporulation protein SPS18 (Saccharomyces cerevisiae (strain ATCC 204508 / S288c))	(NSY)	Gly-162-Lys
IMS0637	IMS0637, IMS0638, IMS0639, IMS0640, IMS0641, IMS0642, IMS0643, IMS0750, IMS0751, IMS0752	CBS12357_Chr14_polished	SNP	590521	C	T	Heterozygous	ORF	YNL019C: Uncharacterized membrane protein YNL019C (Saccharomyces cerevisiae (strain ATCC 204508 / S288c))	(SYN)	Val-212-Val
IMS0637	IMS0637, IMS0638, IMS0639, IMS0640, IMS0641, IMS0642, IMS0643, IMS0750, IMS0751, IMS0752	CBS12357_Chr14_polished	SNP	591226	G	A	Heterozygous	intergenic	YNL019C: Uncharacterized membrane protein YNL019C (Saccharomyces cerevisiae (strain ATCC 204508 / S288c)) (-) YNL034W: Uncharacterized protein YNL034W (Saccharomyces cerevisiae (strain ATCC 204508 / S288c)) (-)
IMS0637	IMS0637, IMS0638, IMS0639, IMS0640, IMS0641, IMS0642, IMS0643, IMS0750, IMS0751, IMS0752	CBS12357_Chr14_polished	SNP	674683	C	T	Homozygous	ORF	SSK2: MAP kinase kinase kinase SSK2 (Saccharomyces cerevisiae (strain ATCC 204508 / S288c))	(NSY)	Glu-1385-Lys
IMS0637	IMS0637, IMS0638, IMS0639, IMS0640, IMS0641, IMS0642, IMS0643, IMS0750, IMS0751, IMS0752	CBS12357_Chr15_polished	SNP	122769	G	A	Heterozygous	ORF	MPD2: Protein disulfide isomerase MPD2 (Saccharomyces cerevisiae (strain ATCC 204508 / S288c))	(NSY)	Thr-253-Ile
IMS0637	IMS0637, IMS0638, IMS0639, IMS0640, IMS0641, IMS0642, IMS0643, IMS0750, IMS0752	CBS12357_Chr15_polished	SNP	185012	G	A	Heterozygous	intergenic	MAM3: Protein MAM3 (Saccharomyces cerevisiae (strain ATCC 204508 / S288c)) (-) GPD2: Glycerol-3-phosphate dehydrogenase [NAD(+)] 2, mitochondrial (Saccharomyces cerevisiae (strain ATCC 204508 / S288c)) (+)
IMS0637	IMS0637, IMS0638, IMS0639, IMS0640, IMS0641, IMS0642, IMS0643, IMS0750, IMS0752	CBS12357_Chr15_polished	SNP	192006	C	T	Heterozygous	ORF	GPM3: Phosphoglycerate mutase 3 (Saccharomyces cerevisiae (strain ATCC 204508 / S288c))	(SYN)	Val-249-Val
IMS0637	IMS0637, IMS0638, IMS0639, IMS0640, IMS0641, IMS0642, IMS0643, IMS0750, IMS0752	CBS12357_Chr15_polished	SNP	282278	G	A	Heterozygous	ORF	TOP1: DNA topoisomerase 1 (Saccharomyces cerevisiae (strain ATCC 204508 / S288c))	(SYN)	Phe-643-Phe
IMS0637	IMS0637, IMS0638, IMS0639, IMS0640, IMS0641, IMS0642, IMS0643, IMS0750, IMS0751, IMS0752	CBS12357_Chr15_polished	SNP	405694	C	T	Heterozygous	ORF	SMF2: Manganese transporter SMF2 (Saccharomyces cerevisiae (strain ATCC 204508 / S288c))	(SYN)	His-310-His
IMS0637	IMS0637, IMS0638, IMS0639, IMS0640, IMS0641, IMS0642, IMS0643, IMS0750, IMS0752	CBS12357_Chr15_polished	SNP	568114	C	T	Heterozygous	ORF	NSG1: Protein NSG1 (Saccharomyces cerevisiae (strain ATCC 204508 / S288c))	(NSY)	Gly-163-Asn
IMS0637	IMS0637, IMS0638, IMS0639, IMS0640, IMS0641, IMS0642, IMS0643, IMS0750, IMS0752	CBS12357_Chr15_polished	SNP	568115	C	T	Heterozygous	ORF	NSG1: Protein NSG1 (Saccharomyces cerevisiae (strain ATCC 204508 / S288c))	(NSY)	Gly-163-Asn
IMS0637	IMS0637, IMS0638, IMS0639, IMS0640, IMS0641, IMS0642, IMS0643, IMS0750, IMS0751, IMS0752	CBS12357_Chr15_polished	SNP	634843	G	A	Heterozygous	ORF	PRP8: Pre-mRNA-splicing factor 8 (Saccharomyces cerevisiae (strain ATCC 204508 / S288c))	(NSY)	Ser-430-Phe
IMS0637	IMS0637, IMS0638, IMS0639, IMS0640, IMS0641, IMS0642, IMS0643, IMS0750, IMS0751, IMS0752	CBS12357_Chr15_polished	SNP	674449	C	T	Heterozygous	ORF	KOG1: Target of rapamycin complex 1 subunit KOG1 (Saccharomyces cerevisiae (strain ATCC 204508 / S288c))	(SYN)	Ser-1195-Ser
IMS0637	IMS0637, IMS0638, IMS0639, IMS0640, IMS0641, IMS0642, IMS0643, IMS0751	CBS12357_Chr16_polished	SNP	11722	G	A	Heterozygous	ORF	HXT9: Hexose transporter HXT9 (Saccharomyces cerevisiae (strain ATCC 204508 / S288c))	(SYN)	Gln-200-Gln
IMS0637	IMS0637, IMS0638, IMS0639, IMS0640, IMS0641, IMS0642, IMS0643	CBS12357_Chr16_polished	SNP	363069	C	T	Heterozygous	ORF	MSY1: Tyrosine--tRNA ligase	(NSY)	Ser-441-Phe
IMS0637	IMS0637, IMS0638, IMS0639, IMS0640, IMS0641, IMS0642, IMS0643, IMS0750, IMS0751, IMS0752	CBS12357_Chr16_polished	SNP	416457	C	T	Heterozygous	ORF	UBP16: Ubiquitin carboxyl-terminal hydrolase 16 (Saccharomyces cerevisiae (strain ATCC 204508 / S288c))	(NSY)	Pro-251-Leu
IMS0637	IMS0637, IMS0638, IMS0639, IMS0640, IMS0641, IMS0642, IMS0643, IMS0751	CBS12357_Chr16_polished	SNP	481460	G	A	Heterozygous	intergenic	SVL3: Styryl dye vacuolar localization protein 3 (Saccharomyces cerevisiae (strain ATCC 204508 / S288c)) (-) PHO85: Cyclin-dependent protein kinase PHO85 (Saccharomyces cerevisiae (strain ATCC 204508 / S288c)) (-)
IMS0637	IMS0637, IMS0638, IMS0639, IMS0640, IMS0641, IMS0642, IMS0643, IMS0750, IMS0751, IMS0752	CBS12357_Chr16_polished	SNP	687886	C	T	Heterozygous	intergenic	YPR071W: Uncharacterized membrane protein YPR071W (Saccharomyces cerevisiae (strain ATCC 204508 / S288c)) (+) NOT5: General negative regulator of transcription subunit 5 (Saccharomyces cerevisiae (strain ATCC 204508 / S288c)) (+)
IMS0637	IMS0637, IMS0638, IMS0639, IMS0640, IMS0641, IMS0642, IMS0643, IMS0750, IMS0751, IMS0752	CBS12357_Chr16_polished	SNP	687887	C	T	Heterozygous	intergenic	YPR071W: Uncharacterized membrane protein YPR071W (Saccharomyces cerevisiae (strain ATCC 204508 / S288c)) (+) NOT5: General negative regulator of transcription subunit 5 (Saccharomyces cerevisiae (strain ATCC 204508 / S288c)) (+)
IMS0637	IMS0637, IMS0638, IMS0639, IMS0640, IMS0641, IMS0642, IMS0643	CBS12357_Chr16_polished	SNP	801362	G	A	Heterozygous	ORF	LOA1: Lysophosphatidic acid:oleoyl-CoA acyltransferase 1 (Saccharomyces cerevisiae (strain ATCC 204508 / S288c))	(SYN)	Ile-147-Ile
IMS0637	IMS0637, IMS0638, IMS0639, IMS0640, IMS0641, IMS0642, IMS0643, IMS0750, IMS0751, IMS0752	CBS12357_Chr16_polished	SNP	826912	G	A	Heterozygous	ORF	TPO3: Polyamine transporter 3 (Saccharomyces cerevisiae (strain ATCC 204508 / S288c))	(NSY)	Thr-205-Ile
IMS0637	IMS0637, IMS0638, IMS0639, IMS0640, IMS0641, IMS0642, IMS0643, IMS0750, IMS0751, IMS0752	CBS12357_Chr16_polished	SNP	826913	G	A	Heterozygous	ORF	TPO3: Polyamine transporter 3 (Saccharomyces cerevisiae (strain ATCC 204508 / S288c))	(NSY)	Thr-205-Ile
IMS0638	IMS0637, IMS0638, IMS0639, IMS0640, IMS0641, IMS0642, IMS0643, IMS0750, IMS0751, IMS0752	CBS12357_Chr02_polished	SNP	97617	G	A	Heterozygous	ORF	SEF1: Putative transcription factor SEF1 (Saccharomyces cerevisiae (strain ATCC 204508 / S288c))	(NSY)	Leu-895-Phe
IMS0638	IMS0637, IMS0638, IMS0639, IMS0640, IMS0641, IMS0642, IMS0643, IMS0750, IMS0751, IMS0752	CBS12357_Chr02_polished	SNP	157456	G	A	Heterozygous	ORF	STU1: Protein STU1 (Saccharomyces cerevisiae (strain ATCC 204508 / S288c))	(NSY)	Pro-1147-Ser
IMS0638	IMS0637, IMS0638, IMS0639, IMS0640, IMS0641, IMS0642, IMS0643, IMS0750, IMS0751, IMS0752	CBS12357_Chr02_polished	SNP	253209	G	A	Heterozygous	intergenic	IPP1: Inorganic pyrophosphatase (Saccharomyces cerevisiae (strain ATCC 204508 / S288c)) (-) GRX7: Monothiol glutaredoxin-7 (Saccharomyces cerevisiae (strain ATCC 204508 / S288c)) (-)
IMS0638	IMS0637, IMS0638, IMS0639, IMS0640, IMS0641, IMS0642, IMS0643, IMS0750, IMS0752	CBS12357_Chr02_polished	SNP	630726	G	A	Heterozygous	ORF	YDR186C: Uncharacterized protein YDR186C (Saccharomyces cerevisiae (strain ATCC 204508 / S288c))	(SYN)	Gly-702-Gly
IMS0638	IMS0637, IMS0638, IMS0639, IMS0640, IMS0641, IMS0642, IMS0643, IMS0750, IMS0752	CBS12357_Chr02_polished	SNP	631006	G	A	Heterozygous	ORF	YDR186C: Uncharacterized protein YDR186C (Saccharomyces cerevisiae (strain ATCC 204508 / S288c))	(NSY)	Ser-609-Phe
IMS0638	IMS0637, IMS0638, IMS0639, IMS0640, IMS0641, IMS0642, IMS0643, IMS0750, IMS0751, IMS0752	CBS12357_Chr02_polished	SNP	655168	C	T	Heterozygous	intergenic	RAV2: Regulator of V-ATPase in vacuolar membrane protein 2 (Saccharomyces cerevisiae (strain ATCC 204508 / S288c)) (-) COQ4: Ubiquinone biosynthesis protein COQ4, mitochondrial (Saccharomyces cerevisiae (strain ATCC 204508 / S288c)) (+)
IMS0638	IMS0637, IMS0638, IMS0639, IMS0640, IMS0641, IMS0642, IMS0643, IMS0750, IMS0752	CBS12357_Chr02_polished	SNP	688810	G	A	Heterozygous	ORF	RAD9: DNA repair protein RAD9 (Saccharomyces cerevisiae (strain ATCC 204508 / S288c))	(SYN)	Val-54-Val
IMS0638	IMS0637, IMS0638, IMS0639, IMS0640, IMS0641, IMS0642, IMS0643, IMS0750, IMS0752	CBS12357_Chr02_polished	SNP	771891	G	A	Heterozygous	ORF	AKR1: Palmitoyltransferase AKR1 (Saccharomyces cerevisiae (strain ATCC 204508 / S288c))	(NSY)	Ser-50-Phe
IMS0638	IMS0637, IMS0638, IMS0639, IMS0640, IMS0641, IMS0642, IMS0643, IMS0750, IMS0752	CBS12357_Chr02_polished	SNP	790138	G	A	Heterozygous	intergenic	MTH1: Protein MTH1 (Saccharomyces cerevisiae (strain ATCC 204508 / S288c)) (-) RNH202: Ribonuclease H2 subunit B (Saccharomyces cerevisiae (strain ATCC 204508 / S288c)) (+)
IMS0638	IMS0637, IMS0638, IMS0639, IMS0640, IMS0641, IMS0642, IMS0643, IMS0750, IMS0751, IMS0752	CBS12357_Chr02_polished	SNP	878522	A	G	Heterozygous	intergenic	TIM11: ATP synthase subunit e, mitochondrial (Saccharomyces cerevisiae (strain ATCC 204508 / S288c)) (-) PEP7: Vacuolar segregation protein PEP7 (Saccharomyces cerevisiae (strain ATCC 204508 / S288c)) (-)
IMS0638	IMS0637, IMS0638, IMS0639, IMS0640, IMS0641, IMS0642, IMS0643, IMS0750, IMS0752	CBS12357_Chr02_polished	SNP	883527	G	A	Heterozygous	ORF	YCG1: Condensin complex subunit 3 (Saccharomyces cerevisiae (strain ATCC 204508 / S288c))	(NSY)	Glu-92-Lys
IMS0638	IMS0637, IMS0638, IMS0639, IMS0640, IMS0641, IMS0642, IMS0643, IMS0750, IMS0752	CBS12357_Chr02_polished	SNP	1043256	C	T	Heterozygous	ORF	PDR15: ATP-dependent permease PDR15 (Saccharomyces cerevisiae (strain ATCC 204508 / S288c))	(SYN)	Leu-978-Leu
IMS0638	IMS0637, IMS0638, IMS0639, IMS0640, IMS0641, IMS0642, IMS0643, IMS0750, IMS0752	CBS12357_Chr02_polished	SNP	1060974	G	A	Heterozygous	ORF	SYF1: Pre-mRNA-splicing factor SYF1 (Saccharomyces cerevisiae (strain ATCC 204508 / S288c))	(SYN)	Gln-474-Gln
IMS0638	IMS0637, IMS0638, IMS0639, IMS0640, IMS0641, IMS0642, IMS0643, IMS0750, IMS0752	CBS12357_Chr02_polished	SNP	1077344	T	C	Heterozygous	ORF	SIP1: SNF1 protein kinase subunit beta-1 (Saccharomyces cerevisiae (strain ATCC 204508 / S288c))	(NSY)	Lys-520-Glu
IMS0638	IMS0637, IMS0638, IMS0639, IMS0640, IMS0641, IMS0642, IMS0643, IMS0750, IMS0751, IMS0752	CBS12357_Chr03_polished	SNP	143518	C	T	Heterozygous	intergenic	CWH43: Protein CWH43 (Saccharomyces cerevisiae (strain ATCC 204508 / S288c)) (-) SRD1: Pre-rRNA-processing protein SRD1 (Saccharomyces cerevisiae (strain ATCC 204508 / S288c)) (-)
IMS0638	IMS0637, IMS0638, IMS0639, IMS0640, IMS0641, IMS0642, IMS0643, IMS0750, IMS0752	CBS12357_Chr03_polished	SNP	252515	C	T	Heterozygous	ORF	SRB8: Mediator of RNA polymerase II transcription subunit 12 (Saccharomyces cerevisiae (strain ATCC 204508 / S288c))	(SYN)	Leu-517-Leu
IMS0638	IMS0637, IMS0638, IMS0639, IMS0640, IMS0641, IMS0642, IMS0643, IMS0750, IMS0752	CBS12357_Chr04_polished	SNP	140550	G	A	Heterozygous	intergenic	DLD1: D-lactate dehydrogenase [cytochrome] 1, mitochondrial (Saccharomyces cerevisiae (strain ATCC 204508 / S288c)) (-) PAR32: Protein PAR32 (Saccharomyces cerevisiae (strain ATCC 204508 / S288c)) (+)
IMS0638	IMS0637, IMS0638, IMS0639, IMS0640, IMS0641, IMS0642, IMS0643, IMS0750, IMS0752	CBS12357_Chr04_polished	SNP	140551	G	A	Heterozygous	intergenic	DLD1: D-lactate dehydrogenase [cytochrome] 1, mitochondrial (Saccharomyces cerevisiae (strain ATCC 204508 / S288c)) (-) PAR32: Protein PAR32 (Saccharomyces cerevisiae (strain ATCC 204508 / S288c)) (+)
IMS0638	IMS0637, IMS0638, IMS0639, IMS0640, IMS0641, IMS0642, IMS0643, IMS0750, IMS0752	CBS12357_Chr04_polished	SNP	140579	G	A	Heterozygous	intergenic	DLD1: D-lactate dehydrogenase [cytochrome] 1, mitochondrial (Saccharomyces cerevisiae (strain ATCC 204508 / S288c)) (-) PAR32: Protein PAR32 (Saccharomyces cerevisiae (strain ATCC 204508 / S288c)) (+)
IMS0638	IMS0637, IMS0638, IMS0639, IMS0640, IMS0641, IMS0642, IMS0643, IMS0750, IMS0752	CBS12357_Chr04_polished	SNP	140580	G	A	Heterozygous	intergenic	DLD1: D-lactate dehydrogenase [cytochrome] 1, mitochondrial (Saccharomyces cerevisiae (strain ATCC 204508 / S288c)) (-) PAR32: Protein PAR32 (Saccharomyces cerevisiae (strain ATCC 204508 / S288c)) (+)
IMS0638	IMS0637, IMS0638, IMS0639, IMS0640, IMS0641, IMS0642, IMS0643, IMS0750, IMS0752	CBS12357_Chr04_polished	SNP	213828	C	T	Heterozygous	intergenic	PPH21: Serine/threonine-protein phosphatase PP2A-1 catalytic subunit (Saccharomyces cerevisiae (strain ATCC 204508 / S288c)) (-) YDL133W: Uncharacterized membrane protein YDL133W (Saccharomyces cerevisiae (strain ATCC 204508 / S288c)) (+)
IMS0638	IMS0637, IMS0638, IMS0639, IMS0640, IMS0641, IMS0642, IMS0643, IMS0750, IMS0752	CBS12357_Chr04_polished	SNP	322258	C	T	Heterozygous	ORF	YDL073W: UPF0592 protein YDL073W (Saccharomyces cerevisiae (strain ATCC 204508 / S288c))	(SYN)	Phe-727-Phe
IMS0638	IMS0637, IMS0638, IMS0639, IMS0640, IMS0641, IMS0642, IMS0643, IMS0750, IMS0752	CBS12357_Chr04_polished	SNP	421048	G	A	Heterozygous	ORF	TSC13: Enoyl reductase TSC13 (Saccharomyces cerevisiae (strain ATCC 204508 / S288c))	(NSY)	Thr-15-Ile
IMS0638	IMS0637, IMS0638, IMS0639, IMS0640, IMS0641, IMS0642, IMS0643	CBS12357_Chr04_polished	SNP	653737	G	A	Heterozygous	ORF	GRS1: Glycine--tRNA ligase 1	(NSY)	Ser-585-Phe
IMS0638	IMS0637, IMS0638, IMS0639, IMS0640, IMS0641, IMS0642, IMS0643, IMS0751	CBS12357_Chr04_polished	INDEL	768008	G	GAA	Heterozygous	intergenic	SMP1 YPC1
IMS0638	IMS0637, IMS0638, IMS0639, IMS0640, IMS0641, IMS0642, IMS0643, IMS0750, IMS0751, IMS0752	CBS12357_Chr04_polished	SNP	934569	C	T	Heterozygous	ORF	PAF1: RNA polymerase II-associated protein 1 (Saccharomyces cerevisiae (strain ATCC 204508 / S288c))	(SYN)	Phe-358-Phe
IMS0638	IMS0638, IMS0639, IMS0643, IMS0750, IMS0752	CBS12357_Chr05_polished	SNP	39653	G	T	Heterozygous	intergenic	CAN1: Arginine permease (Saccharomyces cerevisiae (strain ATCC 204508 / S288c)) (-) NPR2: Nitrogen permease regulator 2 (Saccharomyces cerevisiae (strain ATCC 204508 / S288c)) (+)
IMS0638	IMS0637, IMS0638, IMS0639, IMS0640, IMS0641, IMS0642, IMS0643, IMS0750, IMS0752	CBS12357_Chr05_polished	SNP	77311	C	T	Heterozygous	ORF	YEL043W: Uncharacterized protein YEL043W (Saccharomyces cerevisiae (strain ATCC 204508 / S288c))	(NSY)	Ser-578-Leu
IMS0638	IMS0637, IMS0638, IMS0639, IMS0640, IMS0641, IMS0642, IMS0643, IMS0750, IMS0751, IMS0752	CBS12357_Chr05_polished	SNP	84964	C	T	Heterozygous	ORF	CYC7: Cytochrome c iso-2 (Saccharomyces cerevisiae (strain ATCC 204508 / S288c))	(NSY)	Gly-33-Arg
IMS0638	IMS0637, IMS0638, IMS0639, IMS0640, IMS0641, IMS0642, IMS0643, IMS0750, IMS0751, IMS0752	CBS12357_Chr05_polished	SNP	84965	C	T	Heterozygous	ORF	CYC7: Cytochrome c iso-2 (Saccharomyces cerevisiae (strain ATCC 204508 / S288c))	(SYN)	Glu-32-Glu
IMS0638	IMS0637, IMS0638, IMS0639, IMS0640, IMS0641, IMS0642, IMS0643, IMS0750, IMS0751, IMS0752	CBS12357_Chr05_polished	SNP	87347	G	A	Heterozygous	ORF	RAD23: UV excision repair protein RAD23 (Saccharomyces cerevisiae (strain ATCC 204508 / S288c))	(SYN)	Val-87-Val
IMS0638	IMS0637, IMS0638, IMS0639, IMS0640, IMS0641, IMS0642, IMS0643, IMS0750, IMS0752	CBS12357_Chr05_polished	SNP	112159	G	A	Heterozygous	ORF	YEL023C: Uncharacterized protein YEL023C (Saccharomyces cerevisiae (strain ATCC 204508 / S288c))	(NON)	Arg-609-STP
IMS0638	IMS0637, IMS0638, IMS0639, IMS0640, IMS0641, IMS0642, IMS0643, IMS0750, IMS0751, IMS0752	CBS12357_Chr05_polished	SNP	168525	C	T	Heterozygous	ORF	NUG1: Nuclear GTP-binding protein NUG1 (Saccharomyces cerevisiae (strain ATCC 204508 / S288c))	(NSY)	Thr-258-Ile
IMS0638	IMS0637, IMS0638, IMS0639, IMS0640, IMS0641, IMS0642, IMS0643, IMS0750, IMS0751, IMS0752	CBS12357_Chr05_polished	SNP	315477	G	A	Heterozygous	ORF	PTP3: Tyrosine-protein phosphatase 3 (Saccharomyces cerevisiae (strain ATCC 204508 / S288c))	(SYN)	Leu-614-Leu
IMS0638	IMS0637, IMS0638, IMS0639, IMS0640, IMS0641, IMS0642, IMS0643	CBS12357_Chr05_polished	SNP	499058	G	A	Heterozygous	intergenic	BUR6: Negative cofactor 2 complex subunit alpha (Saccharomyces cerevisiae (strain ATCC 204508 / S288c)) (-) SPT2: Protein SPT2 (Saccharomyces cerevisiae (strain ATCC 204508 / S288c)) (-)
IMS0638	IMS0637, IMS0638, IMS0639, IMS0640, IMS0641, IMS0642, IMS0643	CBS12357_Chr05_polished	SNP	499059	G	A	Heterozygous	intergenic	BUR6: Negative cofactor 2 complex subunit alpha (Saccharomyces cerevisiae (strain ATCC 204508 / S288c)) (-) SPT2: Protein SPT2 (Saccharomyces cerevisiae (strain ATCC 204508 / S288c)) (-)
IMS0638	IMS0637, IMS0638, IMS0639, IMS0640, IMS0641, IMS0642, IMS0643, IMS0750, IMS0752	CBS12357_Chr07_polished	SNP	362924	C	T	Heterozygous	ORF	YGL082W: Uncharacterized protein YGL082W (Saccharomyces cerevisiae (strain ATCC 204508 / S288c))	(SYN)	Val-42-Val
IMS0638	IMS0637, IMS0638, IMS0639, IMS0640, IMS0641, IMS0642, IMS0643, IMS0750, IMS0751, IMS0752	CBS12357_Chr07_polished	SNP	365406	C	T	Heterozygous	intergenic	YGL081W: Uncharacterized protein YGL081W (Saccharomyces cerevisiae (strain ATCC 204508 / S288c)) (+) FMP37: Mitochondrial pyruvate carrier 1 (Saccharomyces cerevisiae (strain ATCC 204508 / S288c)) (+)
IMS0638	IMS0637, IMS0638, IMS0639, IMS0640, IMS0641, IMS0642, IMS0643, IMS0750, IMS0752	CBS12357_Chr07_polished	SNP	512489	C	T	Heterozygous	ORF	SEC9: Protein transport protein SEC9 (Saccharomyces cerevisiae (strain ATCC 204508 / S288c))	(NSY)	Gly-167-Glu
IMS0638	IMS0637, IMS0638, IMS0639, IMS0640, IMS0641, IMS0642, IMS0643, IMS0750, IMS0751, IMS0752	CBS12357_Chr07_polished	INDEL	568985	G	GA	Heterozygous	intergenic	NQM1 RME1
IMS0638	IMS0638, IMS0639, IMS0643, IMS0750, IMS0752	CBS12357_Chr07_polished	SNP	597755	G	A	Heterozygous	intergenic	ERG25: Methylsterol monooxygenase (Saccharomyces cerevisiae (strain ATCC 204508 / S288c)) (+) ADE6: Phosphoribosylformylglycinamidine synthase (Saccharomyces cerevisiae (strain ATCC 204508 / S288c)) (-)
IMS0638	IMS0637, IMS0638, IMS0639, IMS0640, IMS0641, IMS0642, IMS0643	CBS12357_Chr07_polished	SNP	705491	C	T	Heterozygous	ORF	SPT6: Transcription elongation factor SPT6 (Saccharomyces cerevisiae (strain ATCC 204508 / S288c))	(SYN)	Phe-1112-Phe
IMS0638	IMS0637, IMS0638, IMS0639, IMS0640, IMS0641, IMS0642, IMS0643	CBS12357_Chr07_polished	SNP	729398	C	T	Heterozygous	ORF	UTP8: U3 small nucleolar RNA-associated protein 8 (Saccharomyces cerevisiae (strain ATCC 204508 / S288c))	(NSY)	Asp-640-Asn
IMS0638	IMS0637, IMS0638, IMS0639, IMS0640, IMS0641, IMS0642, IMS0643	CBS12357_Chr07_polished	INDEL	764982	A	AT	Heterozygous	intergenic	ENP2 ECL1
IMS0638	IMS0637, IMS0638, IMS0639, IMS0640, IMS0641, IMS0642, IMS0643, IMS0750, IMS0751, IMS0752	CBS12357_Chr07_polished	SNP	890083	C	T	Heterozygous	ORF	ZPR1: Zinc finger protein ZPR1 (Saccharomyces cerevisiae (strain ATCC 204508 / S288c))	(NSY)	Ser-327-Phe
IMS0638	IMS0637, IMS0638, IMS0639, IMS0640, IMS0641, IMS0642, IMS0643, IMS0750, IMS0751, IMS0752	CBS12357_Chr07_polished	SNP	955111	G	A	Heterozygous	ORF	BRF1: Transcription factor IIIB 70 kDa subunit (Saccharomyces cerevisiae (strain ATCC 204508 / S288c))	(NSY)	Pro-321-Ser
IMS0638	IMS0637, IMS0638, IMS0639, IMS0640, IMS0641, IMS0642, IMS0643	CBS12357_Chr07_polished	SNP	1042378	G	A	Heterozygous	ORF	ALR1: Magnesium transporter ALR1 (Saccharomyces cerevisiae (strain ATCC 204508 / S288c))	(SYN)	Glu-258-Glu
IMS0638	IMS0637, IMS0638, IMS0639, IMS0640, IMS0641, IMS0642, IMS0643	CBS12357_Chr07_polished	SNP	1042379	G	A	Heterozygous	ORF	ALR1: Magnesium transporter ALR1 (Saccharomyces cerevisiae (strain ATCC 204508 / S288c))	(NSY)	Asp-259-Asn
IMS0638	IMS0637, IMS0638, IMS0639, IMS0640, IMS0641, IMS0642, IMS0643, IMS0750, IMS0751, IMS0752	CBS12357_Chr08_polished	SNP	79588	C	T	Heterozygous	intergenic	RIM4: Meiotic activator RIM4 (Saccharomyces cerevisiae (strain ATCC 204508 / S288c)) (+) NPR3: Nitrogen permease regulator 3 (Saccharomyces cerevisiae (strain ATCC 204508 / S288c)) (-)
IMS0638	IMS0637, IMS0638, IMS0639, IMS0640, IMS0641, IMS0642, IMS0643, IMS0750, IMS0752	CBS12357_Chr08_polished	SNP	131483	C	T	Heterozygous	ORF	STP2: Transcription factor STP2 (Saccharomyces cerevisiae (strain ATCC 204508 / S288c))	(NSY)	Ser-181-Leu
IMS0638	IMS0637, IMS0638, IMS0639, IMS0640, IMS0641, IMS0642, IMS0643, IMS0750, IMS0752	CBS12357_Chr08_polished	INDEL	360253	G	GA	Heterozygous	intergenic	RUP1 SFL1
IMS0638	IMS0637, IMS0638, IMS0639, IMS0640, IMS0641, IMS0642, IMS0643, IMS0751	CBS12357_Chr08_polished	SNP	520523	C	T	Heterozygous	ORF	HER1: HMG2-induced ER-remodeling protein 1 (Saccharomyces cerevisiae (strain ATCC 204508 / S288c))	(NSY)	Pro-54-Phe
IMS0638	IMS0637, IMS0638, IMS0639, IMS0640, IMS0641, IMS0642, IMS0643, IMS0751	CBS12357_Chr08_polished	SNP	520524	C	T	Heterozygous	ORF	HER1: HMG2-induced ER-remodeling protein 1 (Saccharomyces cerevisiae (strain ATCC 204508 / S288c))	(NSY)	Pro-54-Phe
IMS0638	IMS0637, IMS0638, IMS0639, IMS0640, IMS0641, IMS0642, IMS0643, IMS0750, IMS0751, IMS0752	CBS12357_Chr08_polished	SNP	589838	C	T	Heterozygous	intergenic	FSF1: Probable mitochondrial transport protein FSF1 (Saccharomyces cerevisiae (strain ATCC 204508 / S288c)) (-) YTM1: Ribosome biogenesis protein YTM1 (Saccharomyces cerevisiae (strain ATCC 204508 / S288c)) (+)
IMS0638	IMS0637, IMS0638, IMS0639, IMS0640, IMS0641, IMS0642, IMS0643, IMS0750, IMS0751, IMS0752	CBS12357_Chr08_polished	SNP	595605	G	A	Heterozygous	ORF	MOD5: tRNA dimethylallyltransferase	(NSY)	Glu-121-Lys
IMS0638	IMS0637, IMS0638, IMS0639, IMS0640, IMS0641, IMS0642, IMS0643	CBS12357_Chr08_polished	SNP	755407	G	A	Heterozygous	intergenic	MSC6: Meiotic sister-chromatid recombination protein 6, mitochondrial (Saccharomyces cerevisiae (strain ATCC 204508 / S288c)) (-) GDS1: Protein GDS1 (Saccharomyces cerevisiae (strain ATCC 204508 / S288c)) (+)
IMS0638	IMS0637, IMS0638, IMS0639, IMS0640, IMS0641, IMS0642, IMS0643, IMS0750, IMS0751, IMS0752	CBS12357_Chr08_polished	CNV	823000	835000	Duplication		ORF
IMS0638	IMS0637, IMS0638, IMS0639, IMS0640, IMS0641, IMS0642, IMS0643, IMS0750, IMS0751, IMS0752	CBS12357_Chr09_polished	SNP	101194	C	T	Heterozygous	ORF	MET18: DNA repair/transcription protein MET18/MMS19 (Saccharomyces cerevisiae (strain ATCC 204508 / S288c))	(SYN)	Ile-788-Ile
IMS0638	IMS0637, IMS0638, IMS0639, IMS0640, IMS0641, IMS0642, IMS0643, IMS0750, IMS0752	CBS12357_Chr09_polished	INDEL	232765	C	CA	Heterozygous	intergenic	YIL055C RHR2
IMS0638	IMS0637, IMS0638, IMS0639, IMS0640, IMS0641, IMS0642, IMS0643, IMS0750, IMS0751, IMS0752	CBS12357_Chr10_polished	SNP	154429	C	T	Heterozygous	ORF	YJL132W: Uncharacterized protein YJL132W (Saccharomyces cerevisiae (strain ATCC 204508 / S288c))	(NON)	Gln-119-STP
IMS0638	IMS0637, IMS0638, IMS0639, IMS0640, IMS0641, IMS0642, IMS0643, IMS0750, IMS0751, IMS0752	CBS12357_Chr10_polished	SNP	154745	C	T	Heterozygous	ORF	YJL132W: Uncharacterized protein YJL132W (Saccharomyces cerevisiae (strain ATCC 204508 / S288c))	(NSY)	Ala-224-Val
IMS0638	IMS0637, IMS0638, IMS0639, IMS0640, IMS0641, IMS0642, IMS0643, IMS0750, IMS0752	CBS12357_Chr10_polished	SNP	278249	G	A	Heterozygous	ORF	SCP160: Protein SCP160 (Saccharomyces cerevisiae (strain ATCC 204508 / S288c))	(NSY)	His-138-Tyr
IMS0638	IMS0637, IMS0638, IMS0639, IMS0640, IMS0641, IMS0642, IMS0643, IMS0750, IMS0752	CBS12357_Chr10_polished	SNP	278250	G	A	Heterozygous	ORF	SCP160: Protein SCP160 (Saccharomyces cerevisiae (strain ATCC 204508 / S288c))	(SYN)	Asn-137-Asn
IMS0638	IMS0637, IMS0638, IMS0639, IMS0640, IMS0641, IMS0642, IMS0643, IMS0750, IMS0751, IMS0752	CBS12357_Chr10_polished	SNP	435502	C	T	Heterozygous	intergenic	SAG1: Alpha-agglutinin (Saccharomyces cerevisiae (strain ATCC 204508 / S288c)) (-) APL1: AP-2 complex subunit beta (Saccharomyces cerevisiae (strain ATCC 204508 / S288c)) (+)
IMS0638	IMS0637, IMS0638, IMS0639, IMS0640, IMS0641, IMS0642, IMS0643, IMS0750, IMS0751, IMS0752	CBS12357_Chr10_polished	SNP	585530	G	A	Homozygous	ORF	BUD4: Bud site selection protein 4 (Saccharomyces cerevisiae (strain ATCC 204508 / S288c))	(SYN)	Leu-1109-Leu
IMS0638	IMS0637, IMS0638, IMS0639, IMS0640, IMS0641, IMS0642, IMS0643, IMS0750, IMS0751, IMS0752	CBS12357_Chr10_polished	SNP	585531	G	A	Homozygous	ORF	BUD4: Bud site selection protein 4 (Saccharomyces cerevisiae (strain ATCC 204508 / S288c))	(NSY)	Gly-1110-Arg
IMS0638	IMS0637, IMS0638, IMS0639, IMS0640, IMS0641, IMS0642, IMS0643, IMS0750, IMS0752	CBS12357_Chr11_polished	SNP	178074	C	T	Heterozygous	ORF	OCT1: Mitochondrial intermediate peptidase (Saccharomyces cerevisiae (strain ATCC 204508 / S288c))	(SYN)	Leu-355-Leu
IMS0638	IMS0637, IMS0638, IMS0639, IMS0640, IMS0641, IMS0642, IMS0643, IMS0750, IMS0752	CBS12357_Chr11_polished	SNP	280352	G	A	Heterozygous	ORF	YKL077W: Uncharacterized protein YKL077W (Saccharomyces cerevisiae (strain ATCC 204508 / S288c))	(NSY)	Arg-196-Lys
IMS0638	IMS0637, IMS0638, IMS0639, IMS0640, IMS0641, IMS0642, IMS0643, IMS0750, IMS0752	CBS12357_Chr11_polished	SNP	280353	G	A	Heterozygous	ORF	YKL077W: Uncharacterized protein YKL077W (Saccharomyces cerevisiae (strain ATCC 204508 / S288c))	(NSY)	Arg-196-Lys
IMS0638	IMS0637, IMS0638, IMS0639, IMS0640, IMS0641, IMS0642, IMS0643, IMS0750, IMS0751, IMS0752	CBS12357_Chr11_polished	SNP	311170	C	T	Heterozygous	ORF	BLI1: Biogenesis of lysosome-related organelles complex 1 subunit BLI1 (Saccharomyces cerevisiae (strain ATCC 204508 / S288c))	(NON)	Gln-94-STP
IMS0638	IMS0637, IMS0638, IMS0639, IMS0640, IMS0641, IMS0642, IMS0643, IMS0750, IMS0752	CBS12357_Chr11_polished	SNP	381491	G	A	Heterozygous	ORF	CDC16: Anaphase-promoting complex subunit CDC16 (Saccharomyces cerevisiae (strain ATCC 204508 / S288c))	(SYN)	Leu-689-Leu
IMS0638	IMS0637, IMS0638, IMS0639, IMS0640, IMS0641, IMS0642, IMS0643, IMS0750, IMS0752	CBS12357_Chr11_polished	SNP	406726	G	A	Heterozygous	ORF	CCE1: Cruciform cutting endonuclease 1	(NSY)	Ser-325-Phe
IMS0638	IMS0637, IMS0638, IMS0639, IMS0640, IMS0641, IMS0642, IMS0643	CBS12357_Chr11_polished	SNP	531681	C	T	Heterozygous	ORF	DYN1: Dynein heavy chain	(NSY)	Arg-518-Lys
IMS0638	IMS0637, IMS0638, IMS0639, IMS0640, IMS0641, IMS0642, IMS0643	CBS12357_Chr11_polished	SNP	532470	C	T	Heterozygous	ORF	DYN1: Dynein heavy chain	(NON)	Trp-255-STP
IMS0638	IMS0637, IMS0638, IMS0639, IMS0640, IMS0641, IMS0642, IMS0643, IMS0750, IMS0751, IMS0752	CBS12357_Chr11_polished	SNP	541212	C	T	Heterozygous	ORF	TIF1: ATP-dependent RNA helicase eIF4A (Saccharomyces cerevisiae (strain ATCC 204508 / S288c))	(SYN)	Phe-355-Phe
IMS0638	IMS0637, IMS0638, IMS0639, IMS0640, IMS0641, IMS0642, IMS0643, IMS0750, IMS0751, IMS0752	CBS12357_Chr11_polished	SNP	590105	C	T	Heterozygous	ORF	TVP38: Golgi apparatus membrane protein TVP38 (Saccharomyces cerevisiae (strain ATCC 204508 / S288c))	(NSY)	Arg-198-Lys
IMS0638	IMS0637, IMS0638, IMS0639, IMS0640, IMS0641, IMS0642, IMS0643, IMS0750, IMS0751, IMS0752	CBS12357_Chr11_polished	SNP	633186	G	A	Heterozygous	intergenic	SIR1: Regulatory protein SIR1 (Saccharomyces cerevisiae (strain ATCC 204508 / S288c)) (+) FLO10: Flocculation protein FLO10 (Saccharomyces cerevisiae (strain ATCC 204508 / S288c)) (+)
IMS0638	IMS0637, IMS0638, IMS0639, IMS0640, IMS0641, IMS0642, IMS0643, IMS0750, IMS0751, IMS0752	CBS12357_Chr11_polished	SNP	633187	G	A	Heterozygous	intergenic	SIR1: Regulatory protein SIR1 (Saccharomyces cerevisiae (strain ATCC 204508 / S288c)) (+) FLO10: Flocculation protein FLO10 (Saccharomyces cerevisiae (strain ATCC 204508 / S288c)) (+)
IMS0638	IMS0637, IMS0638, IMS0639, IMS0640, IMS0641, IMS0642, IMS0643, IMS0751	CBS12357_Chr12_polished	SNP	210682	C	T	Heterozygous	ORF	RAD5: DNA repair protein RAD5 (Saccharomyces cerevisiae (strain ATCC 204508 / S288c))	(SYN)	Tyr-248-Tyr
IMS0638	IMS0637, IMS0638, IMS0639, IMS0640, IMS0641, IMS0642, IMS0643, IMS0751	CBS12357_Chr12_polished	SNP	210683	C	T	Heterozygous	ORF	RAD5: DNA repair protein RAD5 (Saccharomyces cerevisiae (strain ATCC 204508 / S288c))	(NSY)	Pro-249-Ser
IMS0638	IMS0637, IMS0638, IMS0639, IMS0640, IMS0641, IMS0642, IMS0643, IMS0750, IMS0751, IMS0752	CBS12357_Chr12_polished	SNP	310723	G	A	Heterozygous	ORF	CSF1: Protein CSF1 (Saccharomyces cerevisiae (strain ATCC 204508 / S288c))	(NSY)	Ser-2708-Phe
IMS0638	IMS0637, IMS0638, IMS0639, IMS0640, IMS0641, IMS0642, IMS0643, IMS0750, IMS0751, IMS0752	CBS12357_Chr12_polished	SNP	310724	G	A	Heterozygous	ORF	CSF1: Protein CSF1 (Saccharomyces cerevisiae (strain ATCC 204508 / S288c))	(NSY)	Ser-2708-Phe
IMS0638	IMS0637, IMS0638, IMS0639, IMS0640, IMS0641, IMS0642, IMS0643, IMS0750, IMS0751, IMS0752	CBS12357_Chr12_polished	SNP	335327	G	A	Heterozygous	intergenic	IOC2: ISWI one complex protein 2 (Saccharomyces cerevisiae (strain ATCC 204508 / S288c)) (-) KIN2: Serine/threonine-protein kinase KIN2 (Saccharomyces cerevisiae (strain ATCC 204508 / S288c)) (+)
IMS0638	IMS0637, IMS0638, IMS0639, IMS0640, IMS0641, IMS0642, IMS0643, IMS0750, IMS0752	CBS12357_Chr12_polished	SNP	391738	G	A	Heterozygous	ORF	SRN2: Protein SRN2 (Saccharomyces cerevisiae (strain ATCC 204508 / S288c))	(NSY)	Glu-113-Lys
IMS0638	IMS0637, IMS0638, IMS0639, IMS0640, IMS0641, IMS0642, IMS0643, IMS0750, IMS0751, IMS0752	CBS12357_Chr12_polished	SNP	416149	C	T	Heterozygous	ORF	CKI1: Choline kinase (Saccharomyces cerevisiae (strain ATCC 204508 / S288c))	(NSY)	Leu-524-Phe
IMS0638	IMS0637, IMS0638, IMS0639, IMS0640, IMS0641, IMS0642, IMS0643, IMS0750, IMS0752	CBS12357_Chr12_polished	SNP	621148	C	T	Heterozygous	ORF	MDL1: ATP-dependent permease MDL1	(SYN)	Val-231-Val
IMS0638	IMS0637, IMS0638, IMS0639, IMS0640, IMS0641, IMS0642, IMS0643, IMS0750, IMS0751, IMS0752	CBS12357_Chr12_polished	SNP	807962	C	T	Heterozygous	ORF	YLR297W: Uncharacterized vacuolar protein YLR297W (Saccharomyces cerevisiae (strain ATCC 204508 / S288c))	(NSY)	Thr-108-Ile
IMS0638	IMS0637, IMS0638, IMS0639, IMS0640, IMS0641, IMS0642, IMS0643, IMS0750, IMS0751, IMS0752	CBS12357_Chr12_polished	SNP	807963	C	T	Heterozygous	ORF	YLR297W: Uncharacterized vacuolar protein YLR297W (Saccharomyces cerevisiae (strain ATCC 204508 / S288c))	(NSY)	Thr-108-Ile
IMS0638	IMS0637, IMS0638, IMS0639, IMS0640, IMS0641, IMS0642, IMS0643, IMS0750, IMS0752	CBS12357_Chr12_polished	SNP	1025686	C	T	Heterozygous	intergenic	UTP21: U3 small nucleolar RNA-associated protein 21 (Saccharomyces cerevisiae (strain ATCC 204508 / S288c)) (-) VIP1: Inositol hexakisphosphate and diphosphoinositol-pentakisphosphate kinase (Saccharomyces cerevisiae (strain ATCC 204508 / S288c)) (+)
IMS0638	IMS0637, IMS0638, IMS0639, IMS0640, IMS0641, IMS0642, IMS0643, IMS0750, IMS0752	CBS12357_Chr12_polished	SNP	1059507	C	T	Heterozygous	intergenic	SPP382: Pre-mRNA-splicing factor SPP382 (Saccharomyces cerevisiae (strain ATCC 204508 / S288c)) (+) TUS1: Rho1 guanine nucleotide exchange factor TUS1 (Saccharomyces cerevisiae (strain ATCC 204508 / S288c)) (+)
IMS0638	IMS0637, IMS0638, IMS0639, IMS0640, IMS0641, IMS0642, IMS0643, IMS0750, IMS0752	CBS12357_Chr12_polished	SNP	1134444	C	T	Heterozygous	ORF	NBP1: NAP1-binding protein (Saccharomyces cerevisiae (strain ATCC 204508 / S288c))	(NSY)	Asp-201-Asn
IMS0638	IMS0637, IMS0638, IMS0639, IMS0640, IMS0641, IMS0642, IMS0643, IMS0750, IMS0751, IMS0752	CBS12357_Chr13_polished	SNP	13970	G	A	Heterozygous	intergenic	MAL31: Maltose permease MAL31 (Saccharomyces cerevisiae (strain ATCC 204508 / S288c)) (-) VEL1: Protein VEL1 (Saccharomyces cerevisiae (strain ATCC 204508 / S288c)) (+)
IMS0638	IMS0637, IMS0638, IMS0639, IMS0640, IMS0641, IMS0642, IMS0643	CBS12357_Chr13_polished	SNP	28313	C	T	Heterozygous	intergenic	ERO1: Endoplasmic oxidoreductin-1 (Saccharomyces cerevisiae (strain ATCC 204508 / S288c)) (-) COX14: Cytochrome c oxidase assembly protein COX14 (Saccharomyces cerevisiae (strain ATCC 204508 / S288c)) (-)
IMS0638	IMS0637, IMS0638, IMS0639, IMS0640, IMS0641, IMS0642, IMS0643	CBS12357_Chr13_polished	SNP	28314	C	T	Heterozygous	intergenic	ERO1: Endoplasmic oxidoreductin-1 (Saccharomyces cerevisiae (strain ATCC 204508 / S288c)) (-) COX14: Cytochrome c oxidase assembly protein COX14 (Saccharomyces cerevisiae (strain ATCC 204508 / S288c)) (-)
IMS0638	IMS0637, IMS0638, IMS0639, IMS0640, IMS0641, IMS0642, IMS0643, IMS0750, IMS0751, IMS0752	CBS12357_Chr13_polished	SNP	395583	G	A	Heterozygous	intergenic	AEP1: ATPase expression protein 1, mitochondrial (Saccharomyces cerevisiae (strain ATCC 204508 / S288c)) (+) KAR5: Nuclear fusion protein KAR5 (Saccharomyces cerevisiae (strain ATCC 204508 / S288c)) (+)
IMS0638	IMS0637, IMS0638, IMS0639, IMS0640, IMS0641, IMS0642, IMS0643, IMS0750, IMS0751, IMS0752	CBS12357_Chr13_polished	SNP	395584	G	A	Heterozygous	intergenic	AEP1: ATPase expression protein 1, mitochondrial (Saccharomyces cerevisiae (strain ATCC 204508 / S288c)) (+) KAR5: Nuclear fusion protein KAR5 (Saccharomyces cerevisiae (strain ATCC 204508 / S288c)) (+)
IMS0638	IMS0637, IMS0638, IMS0639, IMS0640, IMS0641, IMS0642, IMS0643, IMS0750, IMS0751, IMS0752	CBS12357_Chr13_polished	SNP	435090	G	A	Heterozygous	ORF	GFA1: Glucosamine--fructose-6-phosphate aminotransferase [isomerizing] (Saccharomyces cerevisiae (strain ATCC 204508 / S288c))	(SYN)	Glu-623-Glu
IMS0638	IMS0637, IMS0638, IMS0639, IMS0640, IMS0641, IMS0642, IMS0643, IMS0751	CBS12357_Chr13_polished	SNP	527322	C	T	Heterozygous	intergenic	RRB1: Ribosome assembly protein RRB1 (Saccharomyces cerevisiae (strain ATCC 204508 / S288c)) (-) JLP2: Protein JLP2 (Saccharomyces cerevisiae (strain ATCC 204508 / S288c)) (-)
IMS0638	IMS0637, IMS0638, IMS0639, IMS0640, IMS0641, IMS0642, IMS0643, IMS0750, IMS0751, IMS0752	CBS12357_Chr13_polished	SNP	670963	G	A	Heterozygous	ORF	HFA1: Acetyl-CoA carboxylase	(NSY)	Leu-2018-Phe
IMS0638	IMS0637, IMS0638, IMS0639, IMS0640, IMS0641, IMS0642, IMS0643, IMS0750, IMS0751, IMS0752	CBS12357_Chr14_polished	SNP	50786	C	T	Heterozygous	ORF	KRI1: Protein KRI1 (Saccharomyces cerevisiae (strain ATCC 204508 / S288c))	(SYN)	Lys-198-Lys
IMS0638	IMS0637, IMS0638, IMS0639, IMS0640, IMS0641, IMS0642, IMS0643, IMS0750, IMS0751, IMS0752	CBS12357_Chr14_polished	SNP	94253	A	G	Heterozygous	intergenic	CUS2: Cold sensitive U2 snRNA suppressor 2 (Saccharomyces cerevisiae (strain ATCC 204508 / S288c)) (+) MRPL10: 54S ribosomal protein L10, mitochondrial (Saccharomyces cerevisiae (strain ATCC 204508 / S288c)) (-)
IMS0638	IMS0637, IMS0638, IMS0639, IMS0640, IMS0641, IMS0642, IMS0643, IMS0750, IMS0752	CBS12357_Chr14_polished	SNP	251593	C	T	Heterozygous	ORF	SPS18: Sporulation protein SPS18 (Saccharomyces cerevisiae (strain ATCC 204508 / S288c))	(NSY)	Gly-162-Lys
IMS0638	IMS0637, IMS0638, IMS0639, IMS0640, IMS0641, IMS0642, IMS0643, IMS0750, IMS0752	CBS12357_Chr14_polished	SNP	251594	C	T	Heterozygous	ORF	SPS18: Sporulation protein SPS18 (Saccharomyces cerevisiae (strain ATCC 204508 / S288c))	(NSY)	Gly-162-Lys
IMS0638	IMS0638, IMS0639, IMS0643, IMS0750, IMS0752	CBS12357_Chr14_polished	SNP	549924	C	T	Heterozygous	ORF	PEP1: Vacuolar protein sorting/targeting protein VPS10 (Saccharomyces cerevisiae (strain ATCC 204508 / S288c))	(NSY)	Met-1958-Ile
IMS0638	IMS0637, IMS0638, IMS0639, IMS0640, IMS0641, IMS0642, IMS0643, IMS0750, IMS0751, IMS0752	CBS12357_Chr14_polished	SNP	590521	C	T	Heterozygous	ORF	YNL019C: Uncharacterized membrane protein YNL019C (Saccharomyces cerevisiae (strain ATCC 204508 / S288c))	(SYN)	Val-212-Val
IMS0638	IMS0637, IMS0638, IMS0639, IMS0640, IMS0641, IMS0642, IMS0643, IMS0750, IMS0751, IMS0752	CBS12357_Chr14_polished	SNP	591226	G	A	Heterozygous	intergenic	YNL019C: Uncharacterized membrane protein YNL019C (Saccharomyces cerevisiae (strain ATCC 204508 / S288c)) (-) YNL034W: Uncharacterized protein YNL034W (Saccharomyces cerevisiae (strain ATCC 204508 / S288c)) (-)
IMS0638	IMS0637, IMS0638, IMS0639, IMS0640, IMS0641, IMS0642, IMS0643, IMS0750, IMS0751, IMS0752	CBS12357_Chr14_polished	SNP	674683	C	T	Homozygous	ORF	SSK2: MAP kinase kinase kinase SSK2 (Saccharomyces cerevisiae (strain ATCC 204508 / S288c))	(NSY)	Glu-1385-Lys
IMS0638	IMS0637, IMS0638, IMS0639, IMS0640, IMS0641, IMS0642, IMS0643, IMS0750, IMS0751, IMS0752	CBS12357_Chr15_polished	SNP	122769	G	A	Heterozygous	ORF	MPD2: Protein disulfide isomerase MPD2 (Saccharomyces cerevisiae (strain ATCC 204508 / S288c))	(NSY)	Thr-253-Ile
IMS0638	IMS0637, IMS0638, IMS0639, IMS0640, IMS0641, IMS0642, IMS0643, IMS0750, IMS0752	CBS12357_Chr15_polished	SNP	185012	G	A	Heterozygous	intergenic	MAM3: Protein MAM3 (Saccharomyces cerevisiae (strain ATCC 204508 / S288c)) (-) GPD2: Glycerol-3-phosphate dehydrogenase [NAD(+)] 2, mitochondrial (Saccharomyces cerevisiae (strain ATCC 204508 / S288c)) (+)
IMS0638	IMS0637, IMS0638, IMS0639, IMS0640, IMS0641, IMS0642, IMS0643, IMS0750, IMS0752	CBS12357_Chr15_polished	SNP	192006	C	T	Heterozygous	ORF	GPM3: Phosphoglycerate mutase 3 (Saccharomyces cerevisiae (strain ATCC 204508 / S288c))	(SYN)	Val-249-Val
IMS0638	IMS0637, IMS0638, IMS0639, IMS0640, IMS0641, IMS0642, IMS0643, IMS0750, IMS0752	CBS12357_Chr15_polished	SNP	282278	G	A	Heterozygous	ORF	TOP1: DNA topoisomerase 1 (Saccharomyces cerevisiae (strain ATCC 204508 / S288c))	(SYN)	Phe-643-Phe
IMS0638	IMS0637, IMS0638, IMS0639, IMS0640, IMS0641, IMS0642, IMS0643, IMS0750, IMS0751, IMS0752	CBS12357_Chr15_polished	SNP	405694	C	T	Heterozygous	ORF	SMF2: Manganese transporter SMF2 (Saccharomyces cerevisiae (strain ATCC 204508 / S288c))	(SYN)	His-310-His
IMS0638	IMS0637, IMS0638, IMS0639, IMS0640, IMS0641, IMS0642, IMS0643, IMS0750, IMS0752	CBS12357_Chr15_polished	SNP	568114	C	T	Heterozygous	ORF	NSG1: Protein NSG1 (Saccharomyces cerevisiae (strain ATCC 204508 / S288c))	(NSY)	Gly-163-Asn
IMS0638	IMS0637, IMS0638, IMS0639, IMS0640, IMS0641, IMS0642, IMS0643, IMS0750, IMS0752	CBS12357_Chr15_polished	SNP	568115	C	T	Heterozygous	ORF	NSG1: Protein NSG1 (Saccharomyces cerevisiae (strain ATCC 204508 / S288c))	(NSY)	Gly-163-Asn
IMS0638	IMS0637, IMS0638, IMS0639, IMS0640, IMS0641, IMS0642, IMS0643, IMS0750, IMS0751, IMS0752	CBS12357_Chr15_polished	SNP	634843	G	A	Heterozygous	ORF	PRP8: Pre-mRNA-splicing factor 8 (Saccharomyces cerevisiae (strain ATCC 204508 / S288c))	(NSY)	Ser-430-Phe
IMS0638	IMS0637, IMS0638, IMS0639, IMS0640, IMS0641, IMS0642, IMS0643, IMS0750, IMS0751, IMS0752	CBS12357_Chr15_polished	SNP	674449	C	T	Heterozygous	ORF	KOG1: Target of rapamycin complex 1 subunit KOG1 (Saccharomyces cerevisiae (strain ATCC 204508 / S288c))	(SYN)	Ser-1195-Ser
IMS0638	IMS0637, IMS0638, IMS0639, IMS0640, IMS0641, IMS0642, IMS0643, IMS0751	CBS12357_Chr16_polished	SNP	11722	G	A	Heterozygous	ORF	HXT9: Hexose transporter HXT9 (Saccharomyces cerevisiae (strain ATCC 204508 / S288c))	(SYN)	Gln-200-Gln
IMS0638	IMS0637, IMS0638, IMS0639, IMS0640, IMS0641, IMS0642, IMS0643	CBS12357_Chr16_polished	SNP	363069	C	T	Heterozygous	ORF	MSY1: Tyrosine--tRNA ligase	(NSY)	Ser-441-Phe
IMS0638	IMS0637, IMS0638, IMS0639, IMS0640, IMS0641, IMS0642, IMS0643, IMS0750, IMS0751, IMS0752	CBS12357_Chr16_polished	SNP	416457	C	T	Heterozygous	ORF	UBP16: Ubiquitin carboxyl-terminal hydrolase 16 (Saccharomyces cerevisiae (strain ATCC 204508 / S288c))	(NSY)	Pro-251-Leu
IMS0638	IMS0637, IMS0638, IMS0639, IMS0640, IMS0641, IMS0642, IMS0643, IMS0751	CBS12357_Chr16_polished	SNP	481460	G	A	Heterozygous	intergenic	SVL3: Styryl dye vacuolar localization protein 3 (Saccharomyces cerevisiae (strain ATCC 204508 / S288c)) (-) PHO85: Cyclin-dependent protein kinase PHO85 (Saccharomyces cerevisiae (strain ATCC 204508 / S288c)) (-)
IMS0638	IMS0637, IMS0638, IMS0639, IMS0640, IMS0641, IMS0642, IMS0643, IMS0750, IMS0751, IMS0752	CBS12357_Chr16_polished	SNP	687886	C	T	Heterozygous	intergenic	YPR071W: Uncharacterized membrane protein YPR071W (Saccharomyces cerevisiae (strain ATCC 204508 / S288c)) (+) NOT5: General negative regulator of transcription subunit 5 (Saccharomyces cerevisiae (strain ATCC 204508 / S288c)) (+)
IMS0638	IMS0637, IMS0638, IMS0639, IMS0640, IMS0641, IMS0642, IMS0643, IMS0750, IMS0751, IMS0752	CBS12357_Chr16_polished	SNP	687887	C	T	Heterozygous	intergenic	YPR071W: Uncharacterized membrane protein YPR071W (Saccharomyces cerevisiae (strain ATCC 204508 / S288c)) (+) NOT5: General negative regulator of transcription subunit 5 (Saccharomyces cerevisiae (strain ATCC 204508 / S288c)) (+)
IMS0638	IMS0637, IMS0638, IMS0639, IMS0640, IMS0641, IMS0642, IMS0643	CBS12357_Chr16_polished	SNP	801362	G	A	Heterozygous	ORF	LOA1: Lysophosphatidic acid:oleoyl-CoA acyltransferase 1 (Saccharomyces cerevisiae (strain ATCC 204508 / S288c))	(SYN)	Ile-147-Ile
IMS0638	IMS0637, IMS0638, IMS0639, IMS0640, IMS0641, IMS0642, IMS0643, IMS0750, IMS0751, IMS0752	CBS12357_Chr16_polished	SNP	826912	G	A	Heterozygous	ORF	TPO3: Polyamine transporter 3 (Saccharomyces cerevisiae (strain ATCC 204508 / S288c))	(NSY)	Thr-205-Ile
IMS0638	IMS0637, IMS0638, IMS0639, IMS0640, IMS0641, IMS0642, IMS0643, IMS0750, IMS0751, IMS0752	CBS12357_Chr16_polished	SNP	826913	G	A	Heterozygous	ORF	TPO3: Polyamine transporter 3 (Saccharomyces cerevisiae (strain ATCC 204508 / S288c))	(NSY)	Thr-205-Ile
IMS0639	IMS0637, IMS0638, IMS0639, IMS0640, IMS0641, IMS0642, IMS0643, IMS0750, IMS0751, IMS0752	CBS12357_Chr02_polished	SNP	97617	G	A	Heterozygous	ORF	SEF1: Putative transcription factor SEF1 (Saccharomyces cerevisiae (strain ATCC 204508 / S288c))	(NSY)	Leu-895-Phe
IMS0639	IMS0637, IMS0638, IMS0639, IMS0640, IMS0641, IMS0642, IMS0643, IMS0750, IMS0751, IMS0752	CBS12357_Chr02_polished	SNP	157456	G	A	Heterozygous	ORF	STU1: Protein STU1 (Saccharomyces cerevisiae (strain ATCC 204508 / S288c))	(NSY)	Pro-1147-Ser
IMS0639	IMS0637, IMS0638, IMS0639, IMS0640, IMS0641, IMS0642, IMS0643, IMS0750, IMS0751, IMS0752	CBS12357_Chr02_polished	SNP	253209	G	A	Heterozygous	intergenic	IPP1: Inorganic pyrophosphatase (Saccharomyces cerevisiae (strain ATCC 204508 / S288c)) (-) GRX7: Monothiol glutaredoxin-7 (Saccharomyces cerevisiae (strain ATCC 204508 / S288c)) (-)
IMS0639	IMS0637, IMS0638, IMS0639, IMS0640, IMS0641, IMS0642, IMS0643, IMS0750, IMS0752	CBS12357_Chr02_polished	SNP	630726	G	A	Heterozygous	ORF	YDR186C: Uncharacterized protein YDR186C (Saccharomyces cerevisiae (strain ATCC 204508 / S288c))	(SYN)	Gly-702-Gly
IMS0639	IMS0637, IMS0638, IMS0639, IMS0640, IMS0641, IMS0642, IMS0643, IMS0750, IMS0752	CBS12357_Chr02_polished	SNP	631006	G	A	Heterozygous	ORF	YDR186C: Uncharacterized protein YDR186C (Saccharomyces cerevisiae (strain ATCC 204508 / S288c))	(NSY)	Ser-609-Phe
IMS0639	IMS0637, IMS0638, IMS0639, IMS0640, IMS0641, IMS0642, IMS0643, IMS0750, IMS0751, IMS0752	CBS12357_Chr02_polished	SNP	655168	C	T	Heterozygous	intergenic	RAV2: Regulator of V-ATPase in vacuolar membrane protein 2 (Saccharomyces cerevisiae (strain ATCC 204508 / S288c)) (-) COQ4: Ubiquinone biosynthesis protein COQ4, mitochondrial (Saccharomyces cerevisiae (strain ATCC 204508 / S288c)) (+)
IMS0639	IMS0637, IMS0638, IMS0639, IMS0640, IMS0641, IMS0642, IMS0643, IMS0750, IMS0752	CBS12357_Chr02_polished	SNP	688810	G	A	Heterozygous	ORF	RAD9: DNA repair protein RAD9 (Saccharomyces cerevisiae (strain ATCC 204508 / S288c))	(SYN)	Val-54-Val
IMS0639	IMS0637, IMS0638, IMS0639, IMS0640, IMS0641, IMS0642, IMS0643, IMS0750, IMS0752	CBS12357_Chr02_polished	SNP	771891	G	A	Heterozygous	ORF	AKR1: Palmitoyltransferase AKR1 (Saccharomyces cerevisiae (strain ATCC 204508 / S288c))	(NSY)	Ser-50-Phe
IMS0639	IMS0637, IMS0638, IMS0639, IMS0640, IMS0641, IMS0642, IMS0643, IMS0750, IMS0752	CBS12357_Chr02_polished	SNP	790138	G	A	Heterozygous	intergenic	MTH1: Protein MTH1 (Saccharomyces cerevisiae (strain ATCC 204508 / S288c)) (-) RNH202: Ribonuclease H2 subunit B (Saccharomyces cerevisiae (strain ATCC 204508 / S288c)) (+)
IMS0639	IMS0637, IMS0638, IMS0639, IMS0640, IMS0641, IMS0642, IMS0643, IMS0750, IMS0751, IMS0752	CBS12357_Chr02_polished	SNP	878522	A	G	Heterozygous	intergenic	TIM11: ATP synthase subunit e, mitochondrial (Saccharomyces cerevisiae (strain ATCC 204508 / S288c)) (-) PEP7: Vacuolar segregation protein PEP7 (Saccharomyces cerevisiae (strain ATCC 204508 / S288c)) (-)
IMS0639	IMS0637, IMS0638, IMS0639, IMS0640, IMS0641, IMS0642, IMS0643, IMS0750, IMS0752	CBS12357_Chr02_polished	SNP	883527	G	A	Heterozygous	ORF	YCG1: Condensin complex subunit 3 (Saccharomyces cerevisiae (strain ATCC 204508 / S288c))	(NSY)	Glu-92-Lys
IMS0639	IMS0637, IMS0638, IMS0639, IMS0640, IMS0641, IMS0642, IMS0643, IMS0750, IMS0752	CBS12357_Chr02_polished	SNP	1043256	C	T	Heterozygous	ORF	PDR15: ATP-dependent permease PDR15 (Saccharomyces cerevisiae (strain ATCC 204508 / S288c))	(SYN)	Leu-978-Leu
IMS0639	IMS0637, IMS0638, IMS0639, IMS0640, IMS0641, IMS0642, IMS0643, IMS0750, IMS0752	CBS12357_Chr02_polished	SNP	1060974	G	A	Heterozygous	ORF	SYF1: Pre-mRNA-splicing factor SYF1 (Saccharomyces cerevisiae (strain ATCC 204508 / S288c))	(SYN)	Gln-474-Gln
IMS0639	IMS0637, IMS0638, IMS0639, IMS0640, IMS0641, IMS0642, IMS0643, IMS0750, IMS0752	CBS12357_Chr02_polished	SNP	1077344	T	C	Heterozygous	ORF	SIP1: SNF1 protein kinase subunit beta-1 (Saccharomyces cerevisiae (strain ATCC 204508 / S288c))	(NSY)	Lys-520-Glu
IMS0639	IMS0637, IMS0638, IMS0639, IMS0640, IMS0641, IMS0642, IMS0643, IMS0750, IMS0751, IMS0752	CBS12357_Chr03_polished	SNP	143518	C	T	Heterozygous	intergenic	CWH43: Protein CWH43 (Saccharomyces cerevisiae (strain ATCC 204508 / S288c)) (-) SRD1: Pre-rRNA-processing protein SRD1 (Saccharomyces cerevisiae (strain ATCC 204508 / S288c)) (-)
IMS0639	IMS0637, IMS0638, IMS0639, IMS0640, IMS0641, IMS0642, IMS0643, IMS0750, IMS0752	CBS12357_Chr03_polished	SNP	252515	C	T	Heterozygous	ORF	SRB8: Mediator of RNA polymerase II transcription subunit 12 (Saccharomyces cerevisiae (strain ATCC 204508 / S288c))	(SYN)	Leu-517-Leu
IMS0639	IMS0637, IMS0638, IMS0639, IMS0640, IMS0641, IMS0642, IMS0643, IMS0750, IMS0752	CBS12357_Chr04_polished	SNP	140550	G	A	Heterozygous	intergenic	DLD1: D-lactate dehydrogenase [cytochrome] 1, mitochondrial (Saccharomyces cerevisiae (strain ATCC 204508 / S288c)) (-) PAR32: Protein PAR32 (Saccharomyces cerevisiae (strain ATCC 204508 / S288c)) (+)
IMS0639	IMS0637, IMS0638, IMS0639, IMS0640, IMS0641, IMS0642, IMS0643, IMS0750, IMS0752	CBS12357_Chr04_polished	SNP	140551	G	A	Heterozygous	intergenic	DLD1: D-lactate dehydrogenase [cytochrome] 1, mitochondrial (Saccharomyces cerevisiae (strain ATCC 204508 / S288c)) (-) PAR32: Protein PAR32 (Saccharomyces cerevisiae (strain ATCC 204508 / S288c)) (+)
IMS0639	IMS0637, IMS0638, IMS0639, IMS0640, IMS0641, IMS0642, IMS0643, IMS0750, IMS0752	CBS12357_Chr04_polished	SNP	140579	G	A	Heterozygous	intergenic	DLD1: D-lactate dehydrogenase [cytochrome] 1, mitochondrial (Saccharomyces cerevisiae (strain ATCC 204508 / S288c)) (-) PAR32: Protein PAR32 (Saccharomyces cerevisiae (strain ATCC 204508 / S288c)) (+)
IMS0639	IMS0637, IMS0638, IMS0639, IMS0640, IMS0641, IMS0642, IMS0643, IMS0750, IMS0752	CBS12357_Chr04_polished	SNP	140580	G	A	Heterozygous	intergenic	DLD1: D-lactate dehydrogenase [cytochrome] 1, mitochondrial (Saccharomyces cerevisiae (strain ATCC 204508 / S288c)) (-) PAR32: Protein PAR32 (Saccharomyces cerevisiae (strain ATCC 204508 / S288c)) (+)
IMS0639	IMS0637, IMS0638, IMS0639, IMS0640, IMS0641, IMS0642, IMS0643, IMS0750, IMS0752	CBS12357_Chr04_polished	SNP	213828	C	T	Heterozygous	intergenic	PPH21: Serine/threonine-protein phosphatase PP2A-1 catalytic subunit (Saccharomyces cerevisiae (strain ATCC 204508 / S288c)) (-) YDL133W: Uncharacterized membrane protein YDL133W (Saccharomyces cerevisiae (strain ATCC 204508 / S288c)) (+)
IMS0639	IMS0637, IMS0638, IMS0639, IMS0640, IMS0641, IMS0642, IMS0643, IMS0750, IMS0752	CBS12357_Chr04_polished	SNP	322258	C	T	Heterozygous	ORF	YDL073W: UPF0592 protein YDL073W (Saccharomyces cerevisiae (strain ATCC 204508 / S288c))	(SYN)	Phe-727-Phe
IMS0639	IMS0637, IMS0638, IMS0639, IMS0640, IMS0641, IMS0642, IMS0643, IMS0750, IMS0752	CBS12357_Chr04_polished	SNP	421048	G	A	Heterozygous	ORF	TSC13: Enoyl reductase TSC13 (Saccharomyces cerevisiae (strain ATCC 204508 / S288c))	(NSY)	Thr-15-Ile
IMS0639	IMS0637, IMS0638, IMS0639, IMS0640, IMS0641, IMS0642, IMS0643	CBS12357_Chr04_polished	SNP	653737	G	A	Heterozygous	ORF	GRS1: Glycine--tRNA ligase 1	(NSY)	Ser-585-Phe
IMS0639	IMS0637, IMS0638, IMS0639, IMS0640, IMS0641, IMS0642, IMS0643, IMS0751	CBS12357_Chr04_polished	INDEL	768008	G	GAA	Heterozygous	intergenic	SMP1 YPC1
IMS0639	IMS0637, IMS0638, IMS0639, IMS0640, IMS0641, IMS0642, IMS0643, IMS0750, IMS0751, IMS0752	CBS12357_Chr04_polished	SNP	934569	C	T	Heterozygous	ORF	PAF1: RNA polymerase II-associated protein 1 (Saccharomyces cerevisiae (strain ATCC 204508 / S288c))	(SYN)	Phe-358-Phe
IMS0639	IMS0638, IMS0639, IMS0643, IMS0750, IMS0752	CBS12357_Chr05_polished	SNP	39653	G	T	Heterozygous	intergenic	CAN1: Arginine permease (Saccharomyces cerevisiae (strain ATCC 204508 / S288c)) (-) NPR2: Nitrogen permease regulator 2 (Saccharomyces cerevisiae (strain ATCC 204508 / S288c)) (+)
IMS0639	IMS0637, IMS0638, IMS0639, IMS0640, IMS0641, IMS0642, IMS0643, IMS0750, IMS0752	CBS12357_Chr05_polished	SNP	77311	C	T	Heterozygous	ORF	YEL043W: Uncharacterized protein YEL043W (Saccharomyces cerevisiae (strain ATCC 204508 / S288c))	(NSY)	Ser-578-Leu
IMS0639	IMS0637, IMS0638, IMS0639, IMS0640, IMS0641, IMS0642, IMS0643, IMS0750, IMS0751, IMS0752	CBS12357_Chr05_polished	SNP	84964	C	T	Heterozygous	ORF	CYC7: Cytochrome c iso-2 (Saccharomyces cerevisiae (strain ATCC 204508 / S288c))	(NSY)	Gly-33-Arg
IMS0639	IMS0637, IMS0638, IMS0639, IMS0640, IMS0641, IMS0642, IMS0643, IMS0750, IMS0751, IMS0752	CBS12357_Chr05_polished	SNP	84965	C	T	Heterozygous	ORF	CYC7: Cytochrome c iso-2 (Saccharomyces cerevisiae (strain ATCC 204508 / S288c))	(SYN)	Glu-32-Glu
IMS0639	IMS0637, IMS0638, IMS0639, IMS0640, IMS0641, IMS0642, IMS0643, IMS0750, IMS0751, IMS0752	CBS12357_Chr05_polished	SNP	87347	G	A	Heterozygous	ORF	RAD23: UV excision repair protein RAD23 (Saccharomyces cerevisiae (strain ATCC 204508 / S288c))	(SYN)	Val-87-Val
IMS0639	IMS0637, IMS0638, IMS0639, IMS0640, IMS0641, IMS0642, IMS0643, IMS0750, IMS0752	CBS12357_Chr05_polished	SNP	112159	G	A	Heterozygous	ORF	YEL023C: Uncharacterized protein YEL023C (Saccharomyces cerevisiae (strain ATCC 204508 / S288c))	(NON)	Arg-609-STP
IMS0639	IMS0637, IMS0638, IMS0639, IMS0640, IMS0641, IMS0642, IMS0643, IMS0750, IMS0751, IMS0752	CBS12357_Chr05_polished	SNP	168525	C	T	Heterozygous	ORF	NUG1: Nuclear GTP-binding protein NUG1 (Saccharomyces cerevisiae (strain ATCC 204508 / S288c))	(NSY)	Thr-258-Ile
IMS0639	IMS0637, IMS0638, IMS0639, IMS0640, IMS0641, IMS0642, IMS0643, IMS0750, IMS0751, IMS0752	CBS12357_Chr05_polished	SNP	315477	G	A	Heterozygous	ORF	PTP3: Tyrosine-protein phosphatase 3 (Saccharomyces cerevisiae (strain ATCC 204508 / S288c))	(SYN)	Leu-614-Leu
IMS0639	IMS0637, IMS0638, IMS0639, IMS0640, IMS0641, IMS0642, IMS0643	CBS12357_Chr05_polished	SNP	499058	G	A	Heterozygous	intergenic	BUR6: Negative cofactor 2 complex subunit alpha (Saccharomyces cerevisiae (strain ATCC 204508 / S288c)) (-) SPT2: Protein SPT2 (Saccharomyces cerevisiae (strain ATCC 204508 / S288c)) (-)
IMS0639	IMS0637, IMS0638, IMS0639, IMS0640, IMS0641, IMS0642, IMS0643	CBS12357_Chr05_polished	SNP	499059	G	A	Heterozygous	intergenic	BUR6: Negative cofactor 2 complex subunit alpha (Saccharomyces cerevisiae (strain ATCC 204508 / S288c)) (-) SPT2: Protein SPT2 (Saccharomyces cerevisiae (strain ATCC 204508 / S288c)) (-)
IMS0639	IMS0637, IMS0638, IMS0639, IMS0640, IMS0641, IMS0642, IMS0643, IMS0750, IMS0752	CBS12357_Chr07_polished	SNP	362924	C	T	Heterozygous	ORF	YGL082W: Uncharacterized protein YGL082W (Saccharomyces cerevisiae (strain ATCC 204508 / S288c))	(SYN)	Val-42-Val
IMS0639	IMS0637, IMS0638, IMS0639, IMS0640, IMS0641, IMS0642, IMS0643, IMS0750, IMS0751, IMS0752	CBS12357_Chr07_polished	SNP	365406	C	T	Heterozygous	intergenic	YGL081W: Uncharacterized protein YGL081W (Saccharomyces cerevisiae (strain ATCC 204508 / S288c)) (+) FMP37: Mitochondrial pyruvate carrier 1 (Saccharomyces cerevisiae (strain ATCC 204508 / S288c)) (+)
IMS0639	IMS0637, IMS0638, IMS0639, IMS0640, IMS0641, IMS0642, IMS0643, IMS0750, IMS0752	CBS12357_Chr07_polished	SNP	512489	C	T	Heterozygous	ORF	SEC9: Protein transport protein SEC9 (Saccharomyces cerevisiae (strain ATCC 204508 / S288c))	(NSY)	Gly-167-Glu
IMS0639	IMS0637, IMS0638, IMS0639, IMS0640, IMS0641, IMS0642, IMS0643, IMS0750, IMS0751, IMS0752	CBS12357_Chr07_polished	INDEL	568985	G	GA	Heterozygous	intergenic	NQM1 RME1
IMS0639	IMS0638, IMS0639, IMS0643, IMS0750, IMS0752	CBS12357_Chr07_polished	SNP	597755	G	A	Heterozygous	intergenic	ERG25: Methylsterol monooxygenase (Saccharomyces cerevisiae (strain ATCC 204508 / S288c)) (+) ADE6: Phosphoribosylformylglycinamidine synthase (Saccharomyces cerevisiae (strain ATCC 204508 / S288c)) (-)
IMS0639	IMS0637, IMS0638, IMS0639, IMS0640, IMS0641, IMS0642, IMS0643	CBS12357_Chr07_polished	SNP	705491	C	T	Heterozygous	ORF	SPT6: Transcription elongation factor SPT6 (Saccharomyces cerevisiae (strain ATCC 204508 / S288c))	(SYN)	Phe-1112-Phe
IMS0639	IMS0637, IMS0638, IMS0639, IMS0640, IMS0641, IMS0642, IMS0643	CBS12357_Chr07_polished	SNP	729398	C	T	Heterozygous	ORF	UTP8: U3 small nucleolar RNA-associated protein 8 (Saccharomyces cerevisiae (strain ATCC 204508 / S288c))	(NSY)	Asp-640-Asn
IMS0639	IMS0637, IMS0638, IMS0639, IMS0640, IMS0641, IMS0642, IMS0643	CBS12357_Chr07_polished	INDEL	764982	A	AT	Heterozygous	intergenic	ENP2 ECL1
IMS0639	IMS0637, IMS0638, IMS0639, IMS0640, IMS0641, IMS0642, IMS0643, IMS0750, IMS0751, IMS0752	CBS12357_Chr07_polished	SNP	890083	C	T	Heterozygous	ORF	ZPR1: Zinc finger protein ZPR1 (Saccharomyces cerevisiae (strain ATCC 204508 / S288c))	(NSY)	Ser-327-Phe
IMS0639	IMS0637, IMS0638, IMS0639, IMS0640, IMS0641, IMS0642, IMS0643, IMS0750, IMS0751, IMS0752	CBS12357_Chr07_polished	SNP	955111	G	A	Heterozygous	ORF	BRF1: Transcription factor IIIB 70 kDa subunit (Saccharomyces cerevisiae (strain ATCC 204508 / S288c))	(NSY)	Pro-321-Ser
IMS0639	IMS0637, IMS0638, IMS0639, IMS0640, IMS0641, IMS0642, IMS0643	CBS12357_Chr07_polished	SNP	1042378	G	A	Heterozygous	ORF	ALR1: Magnesium transporter ALR1 (Saccharomyces cerevisiae (strain ATCC 204508 / S288c))	(SYN)	Glu-258-Glu
IMS0639	IMS0637, IMS0638, IMS0639, IMS0640, IMS0641, IMS0642, IMS0643	CBS12357_Chr07_polished	SNP	1042379	G	A	Heterozygous	ORF	ALR1: Magnesium transporter ALR1 (Saccharomyces cerevisiae (strain ATCC 204508 / S288c))	(NSY)	Asp-259-Asn
IMS0639	IMS0637, IMS0638, IMS0639, IMS0640, IMS0641, IMS0642, IMS0643, IMS0750, IMS0751, IMS0752	CBS12357_Chr08_polished	SNP	79588	C	T	Heterozygous	intergenic	RIM4: Meiotic activator RIM4 (Saccharomyces cerevisiae (strain ATCC 204508 / S288c)) (+) NPR3: Nitrogen permease regulator 3 (Saccharomyces cerevisiae (strain ATCC 204508 / S288c)) (-)
IMS0639	IMS0637, IMS0638, IMS0639, IMS0640, IMS0641, IMS0642, IMS0643, IMS0750, IMS0752	CBS12357_Chr08_polished	SNP	131483	C	T	Heterozygous	ORF	STP2: Transcription factor STP2 (Saccharomyces cerevisiae (strain ATCC 204508 / S288c))	(NSY)	Ser-181-Leu
IMS0639	IMS0637, IMS0638, IMS0639, IMS0640, IMS0641, IMS0642, IMS0643, IMS0750, IMS0752	CBS12357_Chr08_polished	INDEL	360253	G	GA	Heterozygous	intergenic	RUP1 SFL1
IMS0639	IMS0637, IMS0638, IMS0639, IMS0640, IMS0641, IMS0642, IMS0643, IMS0751	CBS12357_Chr08_polished	SNP	520523	C	T	Heterozygous	ORF	HER1: HMG2-induced ER-remodeling protein 1 (Saccharomyces cerevisiae (strain ATCC 204508 / S288c))	(NSY)	Pro-54-Phe
IMS0639	IMS0637, IMS0638, IMS0639, IMS0640, IMS0641, IMS0642, IMS0643, IMS0751	CBS12357_Chr08_polished	SNP	520524	C	T	Heterozygous	ORF	HER1: HMG2-induced ER-remodeling protein 1 (Saccharomyces cerevisiae (strain ATCC 204508 / S288c))	(NSY)	Pro-54-Phe
IMS0639	IMS0637, IMS0638, IMS0639, IMS0640, IMS0641, IMS0642, IMS0643, IMS0750, IMS0751, IMS0752	CBS12357_Chr08_polished	SNP	589838	C	T	Heterozygous	intergenic	FSF1: Probable mitochondrial transport protein FSF1 (Saccharomyces cerevisiae (strain ATCC 204508 / S288c)) (-) YTM1: Ribosome biogenesis protein YTM1 (Saccharomyces cerevisiae (strain ATCC 204508 / S288c)) (+)
IMS0639	IMS0637, IMS0638, IMS0639, IMS0640, IMS0641, IMS0642, IMS0643, IMS0750, IMS0751, IMS0752	CBS12357_Chr08_polished	SNP	595605	G	A	Heterozygous	ORF	MOD5: tRNA dimethylallyltransferase	(NSY)	Glu-121-Lys
IMS0639	IMS0637, IMS0638, IMS0639, IMS0640, IMS0641, IMS0642, IMS0643	CBS12357_Chr08_polished	SNP	755407	G	A	Heterozygous	intergenic	MSC6: Meiotic sister-chromatid recombination protein 6, mitochondrial (Saccharomyces cerevisiae (strain ATCC 204508 / S288c)) (-) GDS1: Protein GDS1 (Saccharomyces cerevisiae (strain ATCC 204508 / S288c)) (+)
IMS0639	IMS0637, IMS0638, IMS0639, IMS0640, IMS0641, IMS0642, IMS0643, IMS0750, IMS0751, IMS0752	CBS12357_Chr08_polished	CNV	823000	835000	Duplication		ORF
IMS0639	IMS0637, IMS0638, IMS0639, IMS0640, IMS0641, IMS0642, IMS0643, IMS0750, IMS0751, IMS0752	CBS12357_Chr09_polished	SNP	101194	C	T	Heterozygous	ORF	MET18: DNA repair/transcription protein MET18/MMS19 (Saccharomyces cerevisiae (strain ATCC 204508 / S288c))	(SYN)	Ile-788-Ile
IMS0639	IMS0637, IMS0638, IMS0639, IMS0640, IMS0641, IMS0642, IMS0643, IMS0750, IMS0752	CBS12357_Chr09_polished	INDEL	232765	C	CA	Heterozygous	intergenic	YIL055C RHR2
IMS0639	IMS0637, IMS0638, IMS0639, IMS0640, IMS0641, IMS0642, IMS0643, IMS0750, IMS0751, IMS0752	CBS12357_Chr10_polished	SNP	154429	C	T	Heterozygous	ORF	YJL132W: Uncharacterized protein YJL132W (Saccharomyces cerevisiae (strain ATCC 204508 / S288c))	(NON)	Gln-119-STP
IMS0639	IMS0637, IMS0638, IMS0639, IMS0640, IMS0641, IMS0642, IMS0643, IMS0750, IMS0751, IMS0752	CBS12357_Chr10_polished	SNP	154745	C	T	Heterozygous	ORF	YJL132W: Uncharacterized protein YJL132W (Saccharomyces cerevisiae (strain ATCC 204508 / S288c))	(NSY)	Ala-224-Val
IMS0639	IMS0637, IMS0638, IMS0639, IMS0640, IMS0641, IMS0642, IMS0643, IMS0750, IMS0752	CBS12357_Chr10_polished	SNP	278249	G	A	Heterozygous	ORF	SCP160: Protein SCP160 (Saccharomyces cerevisiae (strain ATCC 204508 / S288c))	(NSY)	His-138-Tyr
IMS0639	IMS0637, IMS0638, IMS0639, IMS0640, IMS0641, IMS0642, IMS0643, IMS0750, IMS0752	CBS12357_Chr10_polished	SNP	278250	G	A	Heterozygous	ORF	SCP160: Protein SCP160 (Saccharomyces cerevisiae (strain ATCC 204508 / S288c))	(SYN)	Asn-137-Asn
IMS0639	IMS0637, IMS0638, IMS0639, IMS0640, IMS0641, IMS0642, IMS0643, IMS0750, IMS0751, IMS0752	CBS12357_Chr10_polished	SNP	435502	C	T	Heterozygous	intergenic	SAG1: Alpha-agglutinin (Saccharomyces cerevisiae (strain ATCC 204508 / S288c)) (-) APL1: AP-2 complex subunit beta (Saccharomyces cerevisiae (strain ATCC 204508 / S288c)) (+)
IMS0639	IMS0637, IMS0638, IMS0639, IMS0640, IMS0641, IMS0642, IMS0643, IMS0750, IMS0751, IMS0752	CBS12357_Chr10_polished	SNP	585530	G	A	Homozygous	ORF	BUD4: Bud site selection protein 4 (Saccharomyces cerevisiae (strain ATCC 204508 / S288c))	(SYN)	Leu-1109-Leu
IMS0639	IMS0637, IMS0638, IMS0639, IMS0640, IMS0641, IMS0642, IMS0643, IMS0750, IMS0751, IMS0752	CBS12357_Chr10_polished	SNP	585531	G	A	Homozygous	ORF	BUD4: Bud site selection protein 4 (Saccharomyces cerevisiae (strain ATCC 204508 / S288c))	(NSY)	Gly-1110-Arg
IMS0639	IMS0637, IMS0638, IMS0639, IMS0640, IMS0641, IMS0642, IMS0643, IMS0750, IMS0752	CBS12357_Chr11_polished	SNP	178074	C	T	Heterozygous	ORF	OCT1: Mitochondrial intermediate peptidase (Saccharomyces cerevisiae (strain ATCC 204508 / S288c))	(SYN)	Leu-355-Leu
IMS0639	IMS0637, IMS0638, IMS0639, IMS0640, IMS0641, IMS0642, IMS0643, IMS0750, IMS0752	CBS12357_Chr11_polished	SNP	280352	G	A	Heterozygous	ORF	YKL077W: Uncharacterized protein YKL077W (Saccharomyces cerevisiae (strain ATCC 204508 / S288c))	(NSY)	Arg-196-Lys
IMS0639	IMS0637, IMS0638, IMS0639, IMS0640, IMS0641, IMS0642, IMS0643, IMS0750, IMS0752	CBS12357_Chr11_polished	SNP	280353	G	A	Heterozygous	ORF	YKL077W: Uncharacterized protein YKL077W (Saccharomyces cerevisiae (strain ATCC 204508 / S288c))	(NSY)	Arg-196-Lys
IMS0639	IMS0637, IMS0638, IMS0639, IMS0640, IMS0641, IMS0642, IMS0643, IMS0750, IMS0751, IMS0752	CBS12357_Chr11_polished	SNP	311170	C	T	Heterozygous	ORF	BLI1: Biogenesis of lysosome-related organelles complex 1 subunit BLI1 (Saccharomyces cerevisiae (strain ATCC 204508 / S288c))	(NON)	Gln-94-STP
IMS0639	IMS0637, IMS0638, IMS0639, IMS0640, IMS0641, IMS0642, IMS0643, IMS0750, IMS0752	CBS12357_Chr11_polished	SNP	381491	G	A	Heterozygous	ORF	CDC16: Anaphase-promoting complex subunit CDC16 (Saccharomyces cerevisiae (strain ATCC 204508 / S288c))	(SYN)	Leu-689-Leu
IMS0639	IMS0637, IMS0638, IMS0639, IMS0640, IMS0641, IMS0642, IMS0643, IMS0750, IMS0752	CBS12357_Chr11_polished	SNP	406726	G	A	Heterozygous	ORF	CCE1: Cruciform cutting endonuclease 1	(NSY)	Ser-325-Phe
IMS0639	IMS0637, IMS0638, IMS0639, IMS0640, IMS0641, IMS0642, IMS0643	CBS12357_Chr11_polished	SNP	531681	C	T	Heterozygous	ORF	DYN1: Dynein heavy chain	(NSY)	Arg-518-Lys
IMS0639	IMS0637, IMS0638, IMS0639, IMS0640, IMS0641, IMS0642, IMS0643	CBS12357_Chr11_polished	SNP	532470	C	T	Heterozygous	ORF	DYN1: Dynein heavy chain	(NON)	Trp-255-STP
IMS0639	IMS0637, IMS0638, IMS0639, IMS0640, IMS0641, IMS0642, IMS0643, IMS0750, IMS0751, IMS0752	CBS12357_Chr11_polished	SNP	541212	C	T	Heterozygous	ORF	TIF1: ATP-dependent RNA helicase eIF4A (Saccharomyces cerevisiae (strain ATCC 204508 / S288c))	(SYN)	Phe-355-Phe
IMS0639	IMS0637, IMS0638, IMS0639, IMS0640, IMS0641, IMS0642, IMS0643, IMS0750, IMS0751, IMS0752	CBS12357_Chr11_polished	SNP	590105	C	T	Heterozygous	ORF	TVP38: Golgi apparatus membrane protein TVP38 (Saccharomyces cerevisiae (strain ATCC 204508 / S288c))	(NSY)	Arg-198-Lys
IMS0639	IMS0637, IMS0638, IMS0639, IMS0640, IMS0641, IMS0642, IMS0643, IMS0750, IMS0751, IMS0752	CBS12357_Chr11_polished	SNP	633186	G	A	Heterozygous	intergenic	SIR1: Regulatory protein SIR1 (Saccharomyces cerevisiae (strain ATCC 204508 / S288c)) (+) FLO10: Flocculation protein FLO10 (Saccharomyces cerevisiae (strain ATCC 204508 / S288c)) (+)
IMS0639	IMS0637, IMS0638, IMS0639, IMS0640, IMS0641, IMS0642, IMS0643, IMS0750, IMS0751, IMS0752	CBS12357_Chr11_polished	SNP	633187	G	A	Heterozygous	intergenic	SIR1: Regulatory protein SIR1 (Saccharomyces cerevisiae (strain ATCC 204508 / S288c)) (+) FLO10: Flocculation protein FLO10 (Saccharomyces cerevisiae (strain ATCC 204508 / S288c)) (+)
IMS0639	IMS0637, IMS0638, IMS0639, IMS0640, IMS0641, IMS0642, IMS0643, IMS0751	CBS12357_Chr12_polished	SNP	210682	C	T	Heterozygous	ORF	RAD5: DNA repair protein RAD5 (Saccharomyces cerevisiae (strain ATCC 204508 / S288c))	(SYN)	Tyr-248-Tyr
IMS0639	IMS0637, IMS0638, IMS0639, IMS0640, IMS0641, IMS0642, IMS0643, IMS0751	CBS12357_Chr12_polished	SNP	210683	C	T	Heterozygous	ORF	RAD5: DNA repair protein RAD5 (Saccharomyces cerevisiae (strain ATCC 204508 / S288c))	(NSY)	Pro-249-Ser
IMS0639	IMS0637, IMS0638, IMS0639, IMS0640, IMS0641, IMS0642, IMS0643, IMS0750, IMS0751, IMS0752	CBS12357_Chr12_polished	SNP	310723	G	A	Heterozygous	ORF	CSF1: Protein CSF1 (Saccharomyces cerevisiae (strain ATCC 204508 / S288c))	(NSY)	Ser-2708-Phe
IMS0639	IMS0637, IMS0638, IMS0639, IMS0640, IMS0641, IMS0642, IMS0643, IMS0750, IMS0751, IMS0752	CBS12357_Chr12_polished	SNP	310724	G	A	Heterozygous	ORF	CSF1: Protein CSF1 (Saccharomyces cerevisiae (strain ATCC 204508 / S288c))	(NSY)	Ser-2708-Phe
IMS0639	IMS0637, IMS0638, IMS0639, IMS0640, IMS0641, IMS0642, IMS0643, IMS0750, IMS0751, IMS0752	CBS12357_Chr12_polished	SNP	335327	G	A	Heterozygous	intergenic	IOC2: ISWI one complex protein 2 (Saccharomyces cerevisiae (strain ATCC 204508 / S288c)) (-) KIN2: Serine/threonine-protein kinase KIN2 (Saccharomyces cerevisiae (strain ATCC 204508 / S288c)) (+)
IMS0639	IMS0637, IMS0638, IMS0639, IMS0640, IMS0641, IMS0642, IMS0643, IMS0750, IMS0752	CBS12357_Chr12_polished	SNP	391738	G	A	Heterozygous	ORF	SRN2: Protein SRN2 (Saccharomyces cerevisiae (strain ATCC 204508 / S288c))	(NSY)	Glu-113-Lys
IMS0639	IMS0637, IMS0638, IMS0639, IMS0640, IMS0641, IMS0642, IMS0643, IMS0750, IMS0751, IMS0752	CBS12357_Chr12_polished	SNP	416149	C	T	Heterozygous	ORF	CKI1: Choline kinase (Saccharomyces cerevisiae (strain ATCC 204508 / S288c))	(NSY)	Leu-524-Phe
IMS0639	IMS0637, IMS0638, IMS0639, IMS0640, IMS0641, IMS0642, IMS0643, IMS0750, IMS0752	CBS12357_Chr12_polished	SNP	621148	C	T	Heterozygous	ORF	MDL1: ATP-dependent permease MDL1	(SYN)	Val-231-Val
IMS0639	IMS0637, IMS0638, IMS0639, IMS0640, IMS0641, IMS0642, IMS0643, IMS0750, IMS0751, IMS0752	CBS12357_Chr12_polished	SNP	807962	C	T	Heterozygous	ORF	YLR297W: Uncharacterized vacuolar protein YLR297W (Saccharomyces cerevisiae (strain ATCC 204508 / S288c))	(NSY)	Thr-108-Ile
IMS0639	IMS0637, IMS0638, IMS0639, IMS0640, IMS0641, IMS0642, IMS0643, IMS0750, IMS0751, IMS0752	CBS12357_Chr12_polished	SNP	807963	C	T	Heterozygous	ORF	YLR297W: Uncharacterized vacuolar protein YLR297W (Saccharomyces cerevisiae (strain ATCC 204508 / S288c))	(NSY)	Thr-108-Ile
IMS0639	IMS0637, IMS0638, IMS0639, IMS0640, IMS0641, IMS0642, IMS0643, IMS0750, IMS0752	CBS12357_Chr12_polished	SNP	1025686	C	T	Heterozygous	intergenic	UTP21: U3 small nucleolar RNA-associated protein 21 (Saccharomyces cerevisiae (strain ATCC 204508 / S288c)) (-) VIP1: Inositol hexakisphosphate and diphosphoinositol-pentakisphosphate kinase (Saccharomyces cerevisiae (strain ATCC 204508 / S288c)) (+)
IMS0639	IMS0637, IMS0638, IMS0639, IMS0640, IMS0641, IMS0642, IMS0643, IMS0750, IMS0752	CBS12357_Chr12_polished	SNP	1059507	C	T	Heterozygous	intergenic	SPP382: Pre-mRNA-splicing factor SPP382 (Saccharomyces cerevisiae (strain ATCC 204508 / S288c)) (+) TUS1: Rho1 guanine nucleotide exchange factor TUS1 (Saccharomyces cerevisiae (strain ATCC 204508 / S288c)) (+)
IMS0639	IMS0637, IMS0638, IMS0639, IMS0640, IMS0641, IMS0642, IMS0643, IMS0750, IMS0752	CBS12357_Chr12_polished	SNP	1134444	C	T	Heterozygous	ORF	NBP1: NAP1-binding protein (Saccharomyces cerevisiae (strain ATCC 204508 / S288c))	(NSY)	Asp-201-Asn
IMS0639	IMS0637, IMS0638, IMS0639, IMS0640, IMS0641, IMS0642, IMS0643, IMS0750, IMS0751, IMS0752	CBS12357_Chr13_polished	SNP	13970	G	A	Heterozygous	intergenic	MAL31: Maltose permease MAL31 (Saccharomyces cerevisiae (strain ATCC 204508 / S288c)) (-) VEL1: Protein VEL1 (Saccharomyces cerevisiae (strain ATCC 204508 / S288c)) (+)
IMS0639	IMS0637, IMS0638, IMS0639, IMS0640, IMS0641, IMS0642, IMS0643	CBS12357_Chr13_polished	SNP	28313	C	T	Heterozygous	intergenic	ERO1: Endoplasmic oxidoreductin-1 (Saccharomyces cerevisiae (strain ATCC 204508 / S288c)) (-) COX14: Cytochrome c oxidase assembly protein COX14 (Saccharomyces cerevisiae (strain ATCC 204508 / S288c)) (-)
IMS0639	IMS0637, IMS0638, IMS0639, IMS0640, IMS0641, IMS0642, IMS0643	CBS12357_Chr13_polished	SNP	28314	C	T	Heterozygous	intergenic	ERO1: Endoplasmic oxidoreductin-1 (Saccharomyces cerevisiae (strain ATCC 204508 / S288c)) (-) COX14: Cytochrome c oxidase assembly protein COX14 (Saccharomyces cerevisiae (strain ATCC 204508 / S288c)) (-)
IMS0639	IMS0637, IMS0638, IMS0639, IMS0640, IMS0641, IMS0642, IMS0643, IMS0750, IMS0751, IMS0752	CBS12357_Chr13_polished	SNP	395583	G	A	Heterozygous	intergenic	AEP1: ATPase expression protein 1, mitochondrial (Saccharomyces cerevisiae (strain ATCC 204508 / S288c)) (+) KAR5: Nuclear fusion protein KAR5 (Saccharomyces cerevisiae (strain ATCC 204508 / S288c)) (+)
IMS0639	IMS0637, IMS0638, IMS0639, IMS0640, IMS0641, IMS0642, IMS0643, IMS0750, IMS0751, IMS0752	CBS12357_Chr13_polished	SNP	395584	G	A	Heterozygous	intergenic	AEP1: ATPase expression protein 1, mitochondrial (Saccharomyces cerevisiae (strain ATCC 204508 / S288c)) (+) KAR5: Nuclear fusion protein KAR5 (Saccharomyces cerevisiae (strain ATCC 204508 / S288c)) (+)
IMS0639	IMS0637, IMS0638, IMS0639, IMS0640, IMS0641, IMS0642, IMS0643, IMS0750, IMS0751, IMS0752	CBS12357_Chr13_polished	SNP	435090	G	A	Heterozygous	ORF	GFA1: Glucosamine--fructose-6-phosphate aminotransferase [isomerizing] (Saccharomyces cerevisiae (strain ATCC 204508 / S288c))	(SYN)	Glu-623-Glu
IMS0639	IMS0637, IMS0638, IMS0639, IMS0640, IMS0641, IMS0642, IMS0643, IMS0751	CBS12357_Chr13_polished	SNP	527322	C	T	Heterozygous	intergenic	RRB1: Ribosome assembly protein RRB1 (Saccharomyces cerevisiae (strain ATCC 204508 / S288c)) (-) JLP2: Protein JLP2 (Saccharomyces cerevisiae (strain ATCC 204508 / S288c)) (-)
IMS0639	IMS0637, IMS0638, IMS0639, IMS0640, IMS0641, IMS0642, IMS0643, IMS0750, IMS0751, IMS0752	CBS12357_Chr13_polished	SNP	670963	G	A	Heterozygous	ORF	HFA1: Acetyl-CoA carboxylase	(NSY)	Leu-2018-Phe
IMS0639	IMS0637, IMS0638, IMS0639, IMS0640, IMS0641, IMS0642, IMS0643, IMS0750, IMS0751, IMS0752	CBS12357_Chr14_polished	SNP	50786	C	T	Heterozygous	ORF	KRI1: Protein KRI1 (Saccharomyces cerevisiae (strain ATCC 204508 / S288c))	(SYN)	Lys-198-Lys
IMS0639	IMS0637, IMS0638, IMS0639, IMS0640, IMS0641, IMS0642, IMS0643, IMS0750, IMS0751, IMS0752	CBS12357_Chr14_polished	SNP	94253	A	G	Heterozygous	intergenic	CUS2: Cold sensitive U2 snRNA suppressor 2 (Saccharomyces cerevisiae (strain ATCC 204508 / S288c)) (+) MRPL10: 54S ribosomal protein L10, mitochondrial (Saccharomyces cerevisiae (strain ATCC 204508 / S288c)) (-)
IMS0639	IMS0637, IMS0638, IMS0639, IMS0640, IMS0641, IMS0642, IMS0643, IMS0750, IMS0752	CBS12357_Chr14_polished	SNP	251593	C	T	Heterozygous	ORF	SPS18: Sporulation protein SPS18 (Saccharomyces cerevisiae (strain ATCC 204508 / S288c))	(NSY)	Gly-162-Lys
IMS0639	IMS0637, IMS0638, IMS0639, IMS0640, IMS0641, IMS0642, IMS0643, IMS0750, IMS0752	CBS12357_Chr14_polished	SNP	251594	C	T	Heterozygous	ORF	SPS18: Sporulation protein SPS18 (Saccharomyces cerevisiae (strain ATCC 204508 / S288c))	(NSY)	Gly-162-Lys
IMS0639	IMS0638, IMS0639, IMS0643, IMS0750, IMS0752	CBS12357_Chr14_polished	SNP	549924	C	T	Heterozygous	ORF	PEP1: Vacuolar protein sorting/targeting protein VPS10 (Saccharomyces cerevisiae (strain ATCC 204508 / S288c))	(NSY)	Met-1958-Ile
IMS0639	IMS0637, IMS0638, IMS0639, IMS0640, IMS0641, IMS0642, IMS0643, IMS0750, IMS0751, IMS0752	CBS12357_Chr14_polished	SNP	590521	C	T	Heterozygous	ORF	YNL019C: Uncharacterized membrane protein YNL019C (Saccharomyces cerevisiae (strain ATCC 204508 / S288c))	(SYN)	Val-212-Val
IMS0639	IMS0637, IMS0638, IMS0639, IMS0640, IMS0641, IMS0642, IMS0643, IMS0750, IMS0751, IMS0752	CBS12357_Chr14_polished	SNP	591226	G	A	Heterozygous	intergenic	YNL019C: Uncharacterized membrane protein YNL019C (Saccharomyces cerevisiae (strain ATCC 204508 / S288c)) (-) YNL034W: Uncharacterized protein YNL034W (Saccharomyces cerevisiae (strain ATCC 204508 / S288c)) (-)
IMS0639	IMS0637, IMS0638, IMS0639, IMS0640, IMS0641, IMS0642, IMS0643, IMS0750, IMS0751, IMS0752	CBS12357_Chr14_polished	SNP	674683	C	T	Homozygous	ORF	SSK2: MAP kinase kinase kinase SSK2 (Saccharomyces cerevisiae (strain ATCC 204508 / S288c))	(NSY)	Glu-1385-Lys
IMS0639	IMS0637, IMS0638, IMS0639, IMS0640, IMS0641, IMS0642, IMS0643, IMS0750, IMS0751, IMS0752	CBS12357_Chr15_polished	SNP	122769	G	A	Heterozygous	ORF	MPD2: Protein disulfide isomerase MPD2 (Saccharomyces cerevisiae (strain ATCC 204508 / S288c))	(NSY)	Thr-253-Ile
IMS0639	IMS0637, IMS0638, IMS0639, IMS0640, IMS0641, IMS0642, IMS0643, IMS0750, IMS0752	CBS12357_Chr15_polished	SNP	185012	G	A	Heterozygous	intergenic	MAM3: Protein MAM3 (Saccharomyces cerevisiae (strain ATCC 204508 / S288c)) (-) GPD2: Glycerol-3-phosphate dehydrogenase [NAD(+)] 2, mitochondrial (Saccharomyces cerevisiae (strain ATCC 204508 / S288c)) (+)
IMS0639	IMS0637, IMS0638, IMS0639, IMS0640, IMS0641, IMS0642, IMS0643, IMS0750, IMS0752	CBS12357_Chr15_polished	SNP	192006	C	T	Heterozygous	ORF	GPM3: Phosphoglycerate mutase 3 (Saccharomyces cerevisiae (strain ATCC 204508 / S288c))	(SYN)	Val-249-Val
IMS0639	IMS0637, IMS0638, IMS0639, IMS0640, IMS0641, IMS0642, IMS0643, IMS0750, IMS0752	CBS12357_Chr15_polished	SNP	282278	G	A	Heterozygous	ORF	TOP1: DNA topoisomerase 1 (Saccharomyces cerevisiae (strain ATCC 204508 / S288c))	(SYN)	Phe-643-Phe
IMS0639	IMS0637, IMS0638, IMS0639, IMS0640, IMS0641, IMS0642, IMS0643, IMS0750, IMS0751, IMS0752	CBS12357_Chr15_polished	SNP	405694	C	T	Heterozygous	ORF	SMF2: Manganese transporter SMF2 (Saccharomyces cerevisiae (strain ATCC 204508 / S288c))	(SYN)	His-310-His
IMS0639	IMS0637, IMS0638, IMS0639, IMS0640, IMS0641, IMS0642, IMS0643, IMS0750, IMS0752	CBS12357_Chr15_polished	SNP	568114	C	T	Heterozygous	ORF	NSG1: Protein NSG1 (Saccharomyces cerevisiae (strain ATCC 204508 / S288c))	(NSY)	Gly-163-Asn
IMS0639	IMS0637, IMS0638, IMS0639, IMS0640, IMS0641, IMS0642, IMS0643, IMS0750, IMS0752	CBS12357_Chr15_polished	SNP	568115	C	T	Heterozygous	ORF	NSG1: Protein NSG1 (Saccharomyces cerevisiae (strain ATCC 204508 / S288c))	(NSY)	Gly-163-Asn
IMS0639	IMS0637, IMS0638, IMS0639, IMS0640, IMS0641, IMS0642, IMS0643, IMS0750, IMS0751, IMS0752	CBS12357_Chr15_polished	SNP	634843	G	A	Heterozygous	ORF	PRP8: Pre-mRNA-splicing factor 8 (Saccharomyces cerevisiae (strain ATCC 204508 / S288c))	(NSY)	Ser-430-Phe
IMS0639	IMS0637, IMS0638, IMS0639, IMS0640, IMS0641, IMS0642, IMS0643, IMS0750, IMS0751, IMS0752	CBS12357_Chr15_polished	SNP	674449	C	T	Heterozygous	ORF	KOG1: Target of rapamycin complex 1 subunit KOG1 (Saccharomyces cerevisiae (strain ATCC 204508 / S288c))	(SYN)	Ser-1195-Ser
IMS0639	IMS0637, IMS0638, IMS0639, IMS0640, IMS0641, IMS0642, IMS0643, IMS0751	CBS12357_Chr16_polished	SNP	11722	G	A	Homozygous	ORF	HXT9: Hexose transporter HXT9 (Saccharomyces cerevisiae (strain ATCC 204508 / S288c))	(SYN)	Gln-200-Gln
IMS0639	IMS0637, IMS0638, IMS0639, IMS0640, IMS0641, IMS0642, IMS0643	CBS12357_Chr16_polished	SNP	363069	C	T	Heterozygous	ORF	MSY1: Tyrosine--tRNA ligase	(NSY)	Ser-441-Phe
IMS0639	IMS0637, IMS0638, IMS0639, IMS0640, IMS0641, IMS0642, IMS0643, IMS0750, IMS0751, IMS0752	CBS12357_Chr16_polished	SNP	416457	C	T	Heterozygous	ORF	UBP16: Ubiquitin carboxyl-terminal hydrolase 16 (Saccharomyces cerevisiae (strain ATCC 204508 / S288c))	(NSY)	Pro-251-Leu
IMS0639	IMS0637, IMS0638, IMS0639, IMS0640, IMS0641, IMS0642, IMS0643, IMS0751	CBS12357_Chr16_polished	SNP	481460	G	A	Heterozygous	intergenic	SVL3: Styryl dye vacuolar localization protein 3 (Saccharomyces cerevisiae (strain ATCC 204508 / S288c)) (-) PHO85: Cyclin-dependent protein kinase PHO85 (Saccharomyces cerevisiae (strain ATCC 204508 / S288c)) (-)
IMS0639	IMS0637, IMS0638, IMS0639, IMS0640, IMS0641, IMS0642, IMS0643, IMS0750, IMS0751, IMS0752	CBS12357_Chr16_polished	SNP	687886	C	T	Heterozygous	intergenic	YPR071W: Uncharacterized membrane protein YPR071W (Saccharomyces cerevisiae (strain ATCC 204508 / S288c)) (+) NOT5: General negative regulator of transcription subunit 5 (Saccharomyces cerevisiae (strain ATCC 204508 / S288c)) (+)
IMS0639	IMS0637, IMS0638, IMS0639, IMS0640, IMS0641, IMS0642, IMS0643, IMS0750, IMS0751, IMS0752	CBS12357_Chr16_polished	SNP	687887	C	T	Heterozygous	intergenic	YPR071W: Uncharacterized membrane protein YPR071W (Saccharomyces cerevisiae (strain ATCC 204508 / S288c)) (+) NOT5: General negative regulator of transcription subunit 5 (Saccharomyces cerevisiae (strain ATCC 204508 / S288c)) (+)
IMS0639	IMS0637, IMS0638, IMS0639, IMS0640, IMS0641, IMS0642, IMS0643	CBS12357_Chr16_polished	SNP	801362	G	A	Heterozygous	ORF	LOA1: Lysophosphatidic acid:oleoyl-CoA acyltransferase 1 (Saccharomyces cerevisiae (strain ATCC 204508 / S288c))	(SYN)	Ile-147-Ile
IMS0639	IMS0637, IMS0638, IMS0639, IMS0640, IMS0641, IMS0642, IMS0643, IMS0750, IMS0751, IMS0752	CBS12357_Chr16_polished	SNP	826912	G	A	Heterozygous	ORF	TPO3: Polyamine transporter 3 (Saccharomyces cerevisiae (strain ATCC 204508 / S288c))	(NSY)	Thr-205-Ile
IMS0639	IMS0637, IMS0638, IMS0639, IMS0640, IMS0641, IMS0642, IMS0643, IMS0750, IMS0751, IMS0752	CBS12357_Chr16_polished	SNP	826913	G	A	Heterozygous	ORF	TPO3: Polyamine transporter 3 (Saccharomyces cerevisiae (strain ATCC 204508 / S288c))	(NSY)	Thr-205-Ile
IMS0640	IMS0637, IMS0638, IMS0639, IMS0640, IMS0641, IMS0642, IMS0643, IMS0750, IMS0751, IMS0752	CBS12357_Chr02_polished	SNP	97617	G	A	Heterozygous	ORF	SEF1: Putative transcription factor SEF1 (Saccharomyces cerevisiae (strain ATCC 204508 / S288c))	(NSY)	Leu-895-Phe
IMS0640	IMS0637, IMS0638, IMS0639, IMS0640, IMS0641, IMS0642, IMS0643, IMS0750, IMS0751, IMS0752	CBS12357_Chr02_polished	SNP	157456	G	A	Heterozygous	ORF	STU1: Protein STU1 (Saccharomyces cerevisiae (strain ATCC 204508 / S288c))	(NSY)	Pro-1147-Ser
IMS0640	IMS0640	CBS12357_Chr02_polished	SNP	239719	A	G	Heterozygous	ORF	RER2: Dehydrodolichyl diphosphate synthase RER2 (Saccharomyces cerevisiae (strain ATCC 204508 / S288c))	(SYN)	Asp-233-Asp
IMS0640	IMS0637, IMS0638, IMS0639, IMS0640, IMS0641, IMS0642, IMS0643, IMS0750, IMS0751, IMS0752	CBS12357_Chr02_polished	SNP	253209	G	A	Heterozygous	intergenic	IPP1: Inorganic pyrophosphatase (Saccharomyces cerevisiae (strain ATCC 204508 / S288c)) (-) GRX7: Monothiol glutaredoxin-7 (Saccharomyces cerevisiae (strain ATCC 204508 / S288c)) (-)
IMS0640	IMS0637, IMS0638, IMS0639, IMS0640, IMS0641, IMS0642, IMS0643, IMS0750, IMS0752	CBS12357_Chr02_polished	SNP	630726	G	A	Heterozygous	ORF	YDR186C: Uncharacterized protein YDR186C (Saccharomyces cerevisiae (strain ATCC 204508 / S288c))	(SYN)	Gly-702-Gly
IMS0640	IMS0637, IMS0638, IMS0639, IMS0640, IMS0641, IMS0642, IMS0643, IMS0750, IMS0752	CBS12357_Chr02_polished	SNP	631006	G	A	Heterozygous	ORF	YDR186C: Uncharacterized protein YDR186C (Saccharomyces cerevisiae (strain ATCC 204508 / S288c))	(NSY)	Ser-609-Phe
IMS0640	IMS0637, IMS0638, IMS0639, IMS0640, IMS0641, IMS0642, IMS0643, IMS0750, IMS0751, IMS0752	CBS12357_Chr02_polished	SNP	655168	C	T	Heterozygous	intergenic	RAV2: Regulator of V-ATPase in vacuolar membrane protein 2 (Saccharomyces cerevisiae (strain ATCC 204508 / S288c)) (-) COQ4: Ubiquinone biosynthesis protein COQ4, mitochondrial (Saccharomyces cerevisiae (strain ATCC 204508 / S288c)) (+)
IMS0640	IMS0637, IMS0638, IMS0639, IMS0640, IMS0641, IMS0642, IMS0643, IMS0750, IMS0752	CBS12357_Chr02_polished	SNP	688810	G	A	Heterozygous	ORF	RAD9: DNA repair protein RAD9 (Saccharomyces cerevisiae (strain ATCC 204508 / S288c))	(SYN)	Val-54-Val
IMS0640	IMS0637, IMS0638, IMS0639, IMS0640, IMS0641, IMS0642, IMS0643, IMS0750, IMS0752	CBS12357_Chr02_polished	SNP	771891	G	A	Heterozygous	ORF	AKR1: Palmitoyltransferase AKR1 (Saccharomyces cerevisiae (strain ATCC 204508 / S288c))	(NSY)	Ser-50-Phe
IMS0640	IMS0637, IMS0638, IMS0639, IMS0640, IMS0641, IMS0642, IMS0643, IMS0750, IMS0752	CBS12357_Chr02_polished	SNP	790138	G	A	Heterozygous	intergenic	MTH1: Protein MTH1 (Saccharomyces cerevisiae (strain ATCC 204508 / S288c)) (-) RNH202: Ribonuclease H2 subunit B (Saccharomyces cerevisiae (strain ATCC 204508 / S288c)) (+)
IMS0640	IMS0637, IMS0638, IMS0639, IMS0640, IMS0641, IMS0642, IMS0643, IMS0750, IMS0751, IMS0752	CBS12357_Chr02_polished	SNP	878522	A	G	Heterozygous	intergenic	TIM11: ATP synthase subunit e, mitochondrial (Saccharomyces cerevisiae (strain ATCC 204508 / S288c)) (-) PEP7: Vacuolar segregation protein PEP7 (Saccharomyces cerevisiae (strain ATCC 204508 / S288c)) (-)
IMS0640	IMS0637, IMS0638, IMS0639, IMS0640, IMS0641, IMS0642, IMS0643, IMS0750, IMS0752	CBS12357_Chr02_polished	SNP	883527	G	A	Heterozygous	ORF	YCG1: Condensin complex subunit 3 (Saccharomyces cerevisiae (strain ATCC 204508 / S288c))	(NSY)	Glu-92-Lys
IMS0640	IMS0637, IMS0638, IMS0639, IMS0640, IMS0641, IMS0642, IMS0643, IMS0750, IMS0752	CBS12357_Chr02_polished	SNP	1043256	C	T	Heterozygous	ORF	PDR15: ATP-dependent permease PDR15 (Saccharomyces cerevisiae (strain ATCC 204508 / S288c))	(SYN)	Leu-978-Leu
IMS0640	IMS0637, IMS0638, IMS0639, IMS0640, IMS0641, IMS0642, IMS0643, IMS0750, IMS0752	CBS12357_Chr02_polished	SNP	1060974	G	A	Heterozygous	ORF	SYF1: Pre-mRNA-splicing factor SYF1 (Saccharomyces cerevisiae (strain ATCC 204508 / S288c))	(SYN)	Gln-474-Gln
IMS0640	IMS0637, IMS0638, IMS0639, IMS0640, IMS0641, IMS0642, IMS0643, IMS0750, IMS0752	CBS12357_Chr02_polished	SNP	1077344	T	C	Heterozygous	ORF	SIP1: SNF1 protein kinase subunit beta-1 (Saccharomyces cerevisiae (strain ATCC 204508 / S288c))	(NSY)	Lys-520-Glu
IMS0640	IMS0637, IMS0638, IMS0639, IMS0640, IMS0641, IMS0642, IMS0643, IMS0750, IMS0751, IMS0752	CBS12357_Chr03_polished	SNP	143518	C	T	Heterozygous	intergenic	CWH43: Protein CWH43 (Saccharomyces cerevisiae (strain ATCC 204508 / S288c)) (-) SRD1: Pre-rRNA-processing protein SRD1 (Saccharomyces cerevisiae (strain ATCC 204508 / S288c)) (-)
IMS0640	IMS0637, IMS0638, IMS0639, IMS0640, IMS0641, IMS0642, IMS0643, IMS0750, IMS0752	CBS12357_Chr03_polished	SNP	252515	C	T	Heterozygous	ORF	SRB8: Mediator of RNA polymerase II transcription subunit 12 (Saccharomyces cerevisiae (strain ATCC 204508 / S288c))	(SYN)	Leu-517-Leu
IMS0640	IMS0637, IMS0638, IMS0639, IMS0640, IMS0641, IMS0642, IMS0643, IMS0750, IMS0752	CBS12357_Chr04_polished	SNP	140550	G	A	Heterozygous	intergenic	DLD1: D-lactate dehydrogenase [cytochrome] 1, mitochondrial (Saccharomyces cerevisiae (strain ATCC 204508 / S288c)) (-) PAR32: Protein PAR32 (Saccharomyces cerevisiae (strain ATCC 204508 / S288c)) (+)
IMS0640	IMS0637, IMS0638, IMS0639, IMS0640, IMS0641, IMS0642, IMS0643, IMS0750, IMS0752	CBS12357_Chr04_polished	SNP	140551	G	A	Heterozygous	intergenic	DLD1: D-lactate dehydrogenase [cytochrome] 1, mitochondrial (Saccharomyces cerevisiae (strain ATCC 204508 / S288c)) (-) PAR32: Protein PAR32 (Saccharomyces cerevisiae (strain ATCC 204508 / S288c)) (+)
IMS0640	IMS0637, IMS0638, IMS0639, IMS0640, IMS0641, IMS0642, IMS0643, IMS0750, IMS0752	CBS12357_Chr04_polished	SNP	140579	G	A	Heterozygous	intergenic	DLD1: D-lactate dehydrogenase [cytochrome] 1, mitochondrial (Saccharomyces cerevisiae (strain ATCC 204508 / S288c)) (-) PAR32: Protein PAR32 (Saccharomyces cerevisiae (strain ATCC 204508 / S288c)) (+)
IMS0640	IMS0637, IMS0638, IMS0639, IMS0640, IMS0641, IMS0642, IMS0643, IMS0750, IMS0752	CBS12357_Chr04_polished	SNP	140580	G	A	Heterozygous	intergenic	DLD1: D-lactate dehydrogenase [cytochrome] 1, mitochondrial (Saccharomyces cerevisiae (strain ATCC 204508 / S288c)) (-) PAR32: Protein PAR32 (Saccharomyces cerevisiae (strain ATCC 204508 / S288c)) (+)
IMS0640	IMS0637, IMS0638, IMS0639, IMS0640, IMS0641, IMS0642, IMS0643, IMS0750, IMS0752	CBS12357_Chr04_polished	SNP	213828	C	T	Heterozygous	intergenic	PPH21: Serine/threonine-protein phosphatase PP2A-1 catalytic subunit (Saccharomyces cerevisiae (strain ATCC 204508 / S288c)) (-) YDL133W: Uncharacterized membrane protein YDL133W (Saccharomyces cerevisiae (strain ATCC 204508 / S288c)) (+)
IMS0640	IMS0637, IMS0638, IMS0639, IMS0640, IMS0641, IMS0642, IMS0643, IMS0750, IMS0752	CBS12357_Chr04_polished	SNP	322258	C	T	Heterozygous	ORF	YDL073W: UPF0592 protein YDL073W (Saccharomyces cerevisiae (strain ATCC 204508 / S288c))	(SYN)	Phe-727-Phe
IMS0640	IMS0637, IMS0638, IMS0639, IMS0640, IMS0641, IMS0642, IMS0643, IMS0750, IMS0752	CBS12357_Chr04_polished	SNP	421048	G	A	Heterozygous	ORF	TSC13: Enoyl reductase TSC13 (Saccharomyces cerevisiae (strain ATCC 204508 / S288c))	(NSY)	Thr-15-Ile
IMS0640	IMS0637, IMS0638, IMS0639, IMS0640, IMS0641, IMS0642, IMS0643	CBS12357_Chr04_polished	SNP	653737	G	A	Heterozygous	ORF	GRS1: Glycine--tRNA ligase 1	(NSY)	Ser-585-Phe
IMS0640	IMS0637, IMS0638, IMS0639, IMS0640, IMS0641, IMS0642, IMS0643, IMS0751	CBS12357_Chr04_polished	INDEL	768008	G	GAA	Heterozygous	intergenic	SMP1 YPC1
IMS0640	IMS0637, IMS0638, IMS0639, IMS0640, IMS0641, IMS0642, IMS0643, IMS0750, IMS0751, IMS0752	CBS12357_Chr04_polished	SNP	934569	C	T	Heterozygous	ORF	PAF1: RNA polymerase II-associated protein 1 (Saccharomyces cerevisiae (strain ATCC 204508 / S288c))	(SYN)	Phe-358-Phe
IMS0640	IMS0637, IMS0638, IMS0639, IMS0640, IMS0641, IMS0642, IMS0643, IMS0750, IMS0752	CBS12357_Chr05_polished	SNP	77311	C	T	Heterozygous	ORF	YEL043W: Uncharacterized protein YEL043W (Saccharomyces cerevisiae (strain ATCC 204508 / S288c))	(NSY)	Ser-578-Leu
IMS0640	IMS0637, IMS0638, IMS0639, IMS0640, IMS0641, IMS0642, IMS0643, IMS0750, IMS0751, IMS0752	CBS12357_Chr05_polished	SNP	84964	C	T	Heterozygous	ORF	CYC7: Cytochrome c iso-2 (Saccharomyces cerevisiae (strain ATCC 204508 / S288c))	(NSY)	Gly-33-Arg
IMS0640	IMS0637, IMS0638, IMS0639, IMS0640, IMS0641, IMS0642, IMS0643, IMS0750, IMS0751, IMS0752	CBS12357_Chr05_polished	SNP	84965	C	T	Heterozygous	ORF	CYC7: Cytochrome c iso-2 (Saccharomyces cerevisiae (strain ATCC 204508 / S288c))	(SYN)	Glu-32-Glu
IMS0640	IMS0637, IMS0638, IMS0639, IMS0640, IMS0641, IMS0642, IMS0643, IMS0750, IMS0751, IMS0752	CBS12357_Chr05_polished	SNP	87347	G	A	Heterozygous	ORF	RAD23: UV excision repair protein RAD23 (Saccharomyces cerevisiae (strain ATCC 204508 / S288c))	(SYN)	Val-87-Val
IMS0640	IMS0637, IMS0638, IMS0639, IMS0640, IMS0641, IMS0642, IMS0643, IMS0750, IMS0752	CBS12357_Chr05_polished	SNP	112159	G	A	Heterozygous	ORF	YEL023C: Uncharacterized protein YEL023C (Saccharomyces cerevisiae (strain ATCC 204508 / S288c))	(NON)	Arg-609-STP
IMS0640	IMS0637, IMS0638, IMS0639, IMS0640, IMS0641, IMS0642, IMS0643, IMS0750, IMS0751, IMS0752	CBS12357_Chr05_polished	SNP	168525	C	T	Heterozygous	ORF	NUG1: Nuclear GTP-binding protein NUG1 (Saccharomyces cerevisiae (strain ATCC 204508 / S288c))	(NSY)	Thr-258-Ile
IMS0640	IMS0637, IMS0638, IMS0639, IMS0640, IMS0641, IMS0642, IMS0643, IMS0750, IMS0751, IMS0752	CBS12357_Chr05_polished	SNP	315477	G	A	Heterozygous	ORF	PTP3: Tyrosine-protein phosphatase 3 (Saccharomyces cerevisiae (strain ATCC 204508 / S288c))	(SYN)	Leu-614-Leu
IMS0640	IMS0637, IMS0638, IMS0639, IMS0640, IMS0641, IMS0642, IMS0643	CBS12357_Chr05_polished	SNP	499058	G	A	Heterozygous	intergenic	BUR6: Negative cofactor 2 complex subunit alpha (Saccharomyces cerevisiae (strain ATCC 204508 / S288c)) (-) SPT2: Protein SPT2 (Saccharomyces cerevisiae (strain ATCC 204508 / S288c)) (-)
IMS0640	IMS0637, IMS0638, IMS0639, IMS0640, IMS0641, IMS0642, IMS0643	CBS12357_Chr05_polished	SNP	499059	G	A	Heterozygous	intergenic	BUR6: Negative cofactor 2 complex subunit alpha (Saccharomyces cerevisiae (strain ATCC 204508 / S288c)) (-) SPT2: Protein SPT2 (Saccharomyces cerevisiae (strain ATCC 204508 / S288c)) (-)
IMS0640	IMS0637, IMS0638, IMS0639, IMS0640, IMS0641, IMS0642, IMS0643, IMS0750, IMS0752	CBS12357_Chr07_polished	SNP	362924	C	T	Heterozygous	ORF	YGL082W: Uncharacterized protein YGL082W (Saccharomyces cerevisiae (strain ATCC 204508 / S288c))	(SYN)	Val-42-Val
IMS0640	IMS0637, IMS0638, IMS0639, IMS0640, IMS0641, IMS0642, IMS0643, IMS0750, IMS0751, IMS0752	CBS12357_Chr07_polished	SNP	365406	C	T	Heterozygous	intergenic	YGL081W: Uncharacterized protein YGL081W (Saccharomyces cerevisiae (strain ATCC 204508 / S288c)) (+) FMP37: Mitochondrial pyruvate carrier 1 (Saccharomyces cerevisiae (strain ATCC 204508 / S288c)) (+)
IMS0640	IMS0637, IMS0638, IMS0639, IMS0640, IMS0641, IMS0642, IMS0643, IMS0750, IMS0752	CBS12357_Chr07_polished	SNP	512489	C	T	Heterozygous	ORF	SEC9: Protein transport protein SEC9 (Saccharomyces cerevisiae (strain ATCC 204508 / S288c))	(NSY)	Gly-167-Glu
IMS0640	IMS0637, IMS0638, IMS0639, IMS0640, IMS0641, IMS0642, IMS0643, IMS0750, IMS0751, IMS0752	CBS12357_Chr07_polished	INDEL	568985	G	GA	Heterozygous	intergenic	NQM1 RME1
IMS0640	IMS0637, IMS0638, IMS0639, IMS0640, IMS0641, IMS0642, IMS0643	CBS12357_Chr07_polished	SNP	705491	C	T	Heterozygous	ORF	SPT6: Transcription elongation factor SPT6 (Saccharomyces cerevisiae (strain ATCC 204508 / S288c))	(SYN)	Phe-1112-Phe
IMS0640	IMS0637, IMS0638, IMS0639, IMS0640, IMS0641, IMS0642, IMS0643	CBS12357_Chr07_polished	SNP	729398	C	T	Heterozygous	ORF	UTP8: U3 small nucleolar RNA-associated protein 8 (Saccharomyces cerevisiae (strain ATCC 204508 / S288c))	(NSY)	Asp-640-Asn
IMS0640	IMS0637, IMS0638, IMS0639, IMS0640, IMS0641, IMS0642, IMS0643	CBS12357_Chr07_polished	INDEL	764982	A	AT	Heterozygous	intergenic	ENP2 ECL1
IMS0640	IMS0637, IMS0638, IMS0639, IMS0640, IMS0641, IMS0642, IMS0643, IMS0750, IMS0751, IMS0752	CBS12357_Chr07_polished	SNP	890083	C	T	Heterozygous	ORF	ZPR1: Zinc finger protein ZPR1 (Saccharomyces cerevisiae (strain ATCC 204508 / S288c))	(NSY)	Ser-327-Phe
IMS0640	IMS0637, IMS0638, IMS0639, IMS0640, IMS0641, IMS0642, IMS0643, IMS0750, IMS0751, IMS0752	CBS12357_Chr07_polished	SNP	955111	G	A	Heterozygous	ORF	BRF1: Transcription factor IIIB 70 kDa subunit (Saccharomyces cerevisiae (strain ATCC 204508 / S288c))	(NSY)	Pro-321-Ser
IMS0640	IMS0637, IMS0638, IMS0639, IMS0640, IMS0641, IMS0642, IMS0643	CBS12357_Chr07_polished	SNP	1042378	G	A	Heterozygous	ORF	ALR1: Magnesium transporter ALR1 (Saccharomyces cerevisiae (strain ATCC 204508 / S288c))	(SYN)	Glu-258-Glu
IMS0640	IMS0637, IMS0638, IMS0639, IMS0640, IMS0641, IMS0642, IMS0643	CBS12357_Chr07_polished	SNP	1042379	G	A	Heterozygous	ORF	ALR1: Magnesium transporter ALR1 (Saccharomyces cerevisiae (strain ATCC 204508 / S288c))	(NSY)	Asp-259-Asn
IMS0640	IMS0637, IMS0638, IMS0639, IMS0640, IMS0641, IMS0642, IMS0643, IMS0750, IMS0751, IMS0752	CBS12357_Chr08_polished	SNP	79588	C	T	Heterozygous	intergenic	RIM4: Meiotic activator RIM4 (Saccharomyces cerevisiae (strain ATCC 204508 / S288c)) (+) NPR3: Nitrogen permease regulator 3 (Saccharomyces cerevisiae (strain ATCC 204508 / S288c)) (-)
IMS0640	IMS0637, IMS0638, IMS0639, IMS0640, IMS0641, IMS0642, IMS0643, IMS0750, IMS0752	CBS12357_Chr08_polished	SNP	131483	C	T	Heterozygous	ORF	STP2: Transcription factor STP2 (Saccharomyces cerevisiae (strain ATCC 204508 / S288c))	(NSY)	Ser-181-Leu
IMS0640	IMS0637, IMS0638, IMS0639, IMS0640, IMS0641, IMS0642, IMS0643, IMS0750, IMS0752	CBS12357_Chr08_polished	INDEL	360253	G	GA	Heterozygous	intergenic	RUP1 SFL1
IMS0640	IMS0637, IMS0638, IMS0639, IMS0640, IMS0641, IMS0642, IMS0643, IMS0751	CBS12357_Chr08_polished	SNP	520523	C	T	Heterozygous	ORF	HER1: HMG2-induced ER-remodeling protein 1 (Saccharomyces cerevisiae (strain ATCC 204508 / S288c))	(NSY)	Pro-54-Phe
IMS0640	IMS0637, IMS0638, IMS0639, IMS0640, IMS0641, IMS0642, IMS0643, IMS0751	CBS12357_Chr08_polished	SNP	520524	C	T	Heterozygous	ORF	HER1: HMG2-induced ER-remodeling protein 1 (Saccharomyces cerevisiae (strain ATCC 204508 / S288c))	(NSY)	Pro-54-Phe
IMS0640	IMS0637, IMS0638, IMS0639, IMS0640, IMS0641, IMS0642, IMS0643, IMS0750, IMS0751, IMS0752	CBS12357_Chr08_polished	SNP	589838	C	T	Heterozygous	intergenic	FSF1: Probable mitochondrial transport protein FSF1 (Saccharomyces cerevisiae (strain ATCC 204508 / S288c)) (-) YTM1: Ribosome biogenesis protein YTM1 (Saccharomyces cerevisiae (strain ATCC 204508 / S288c)) (+)
IMS0640	IMS0637, IMS0638, IMS0639, IMS0640, IMS0641, IMS0642, IMS0643, IMS0750, IMS0751, IMS0752	CBS12357_Chr08_polished	SNP	595605	G	A	Heterozygous	ORF	MOD5: tRNA dimethylallyltransferase	(NSY)	Glu-121-Lys
IMS0640	IMS0637, IMS0638, IMS0639, IMS0640, IMS0641, IMS0642, IMS0643	CBS12357_Chr08_polished	SNP	755407	G	A	Heterozygous	intergenic	MSC6: Meiotic sister-chromatid recombination protein 6, mitochondrial (Saccharomyces cerevisiae (strain ATCC 204508 / S288c)) (-) GDS1: Protein GDS1 (Saccharomyces cerevisiae (strain ATCC 204508 / S288c)) (+)
IMS0640	IMS0637, IMS0638, IMS0639, IMS0640, IMS0641, IMS0642, IMS0643, IMS0750, IMS0751, IMS0752	CBS12357_Chr08_polished	CNV	823000	835000	Duplication		ORF
IMS0640	IMS0637, IMS0638, IMS0639, IMS0640, IMS0641, IMS0642, IMS0643, IMS0750, IMS0751, IMS0752	CBS12357_Chr09_polished	SNP	101194	C	T	Heterozygous	ORF	MET18: DNA repair/transcription protein MET18/MMS19 (Saccharomyces cerevisiae (strain ATCC 204508 / S288c))	(SYN)	Ile-788-Ile
IMS0640	IMS0637, IMS0638, IMS0639, IMS0640, IMS0641, IMS0642, IMS0643, IMS0750, IMS0752	CBS12357_Chr09_polished	INDEL	232765	C	CA	Heterozygous	intergenic	YIL055C RHR2
IMS0640	IMS0637, IMS0638, IMS0639, IMS0640, IMS0641, IMS0642, IMS0643, IMS0750, IMS0751, IMS0752	CBS12357_Chr10_polished	SNP	154429	C	T	Heterozygous	ORF	YJL132W: Uncharacterized protein YJL132W (Saccharomyces cerevisiae (strain ATCC 204508 / S288c))	(NON)	Gln-119-STP
IMS0640	IMS0637, IMS0638, IMS0639, IMS0640, IMS0641, IMS0642, IMS0643, IMS0750, IMS0751, IMS0752	CBS12357_Chr10_polished	SNP	154745	C	T	Heterozygous	ORF	YJL132W: Uncharacterized protein YJL132W (Saccharomyces cerevisiae (strain ATCC 204508 / S288c))	(NSY)	Ala-224-Val
IMS0640	IMS0637, IMS0638, IMS0639, IMS0640, IMS0641, IMS0642, IMS0643, IMS0750, IMS0752	CBS12357_Chr10_polished	SNP	278249	G	A	Heterozygous	ORF	SCP160: Protein SCP160 (Saccharomyces cerevisiae (strain ATCC 204508 / S288c))	(NSY)	His-138-Tyr
IMS0640	IMS0637, IMS0638, IMS0639, IMS0640, IMS0641, IMS0642, IMS0643, IMS0750, IMS0752	CBS12357_Chr10_polished	SNP	278250	G	A	Heterozygous	ORF	SCP160: Protein SCP160 (Saccharomyces cerevisiae (strain ATCC 204508 / S288c))	(SYN)	Asn-137-Asn
IMS0640	IMS0637, IMS0638, IMS0639, IMS0640, IMS0641, IMS0642, IMS0643, IMS0750, IMS0751, IMS0752	CBS12357_Chr10_polished	SNP	435502	C	T	Heterozygous	intergenic	SAG1: Alpha-agglutinin (Saccharomyces cerevisiae (strain ATCC 204508 / S288c)) (-) APL1: AP-2 complex subunit beta (Saccharomyces cerevisiae (strain ATCC 204508 / S288c)) (+)
IMS0640	IMS0637, IMS0638, IMS0639, IMS0640, IMS0641, IMS0642, IMS0643, IMS0750, IMS0751, IMS0752	CBS12357_Chr10_polished	SNP	585530	G	A	Homozygous	ORF	BUD4: Bud site selection protein 4 (Saccharomyces cerevisiae (strain ATCC 204508 / S288c))	(SYN)	Leu-1109-Leu
IMS0640	IMS0637, IMS0638, IMS0639, IMS0640, IMS0641, IMS0642, IMS0643, IMS0750, IMS0751, IMS0752	CBS12357_Chr10_polished	SNP	585531	G	A	Homozygous	ORF	BUD4: Bud site selection protein 4 (Saccharomyces cerevisiae (strain ATCC 204508 / S288c))	(NSY)	Gly-1110-Arg
IMS0640	IMS0637, IMS0638, IMS0639, IMS0640, IMS0641, IMS0642, IMS0643, IMS0750, IMS0752	CBS12357_Chr11_polished	SNP	178074	C	T	Heterozygous	ORF	OCT1: Mitochondrial intermediate peptidase (Saccharomyces cerevisiae (strain ATCC 204508 / S288c))	(SYN)	Leu-355-Leu
IMS0640	IMS0637, IMS0638, IMS0639, IMS0640, IMS0641, IMS0642, IMS0643, IMS0750, IMS0752	CBS12357_Chr11_polished	SNP	280352	G	A	Heterozygous	ORF	YKL077W: Uncharacterized protein YKL077W (Saccharomyces cerevisiae (strain ATCC 204508 / S288c))	(NSY)	Arg-196-Lys
IMS0640	IMS0637, IMS0638, IMS0639, IMS0640, IMS0641, IMS0642, IMS0643, IMS0750, IMS0752	CBS12357_Chr11_polished	SNP	280353	G	A	Heterozygous	ORF	YKL077W: Uncharacterized protein YKL077W (Saccharomyces cerevisiae (strain ATCC 204508 / S288c))	(NSY)	Arg-196-Lys
IMS0640	IMS0637, IMS0638, IMS0639, IMS0640, IMS0641, IMS0642, IMS0643, IMS0750, IMS0751, IMS0752	CBS12357_Chr11_polished	SNP	311170	C	T	Heterozygous	ORF	BLI1: Biogenesis of lysosome-related organelles complex 1 subunit BLI1 (Saccharomyces cerevisiae (strain ATCC 204508 / S288c))	(NON)	Gln-94-STP
IMS0640	IMS0637, IMS0638, IMS0639, IMS0640, IMS0641, IMS0642, IMS0643, IMS0750, IMS0752	CBS12357_Chr11_polished	SNP	381491	G	A	Heterozygous	ORF	CDC16: Anaphase-promoting complex subunit CDC16 (Saccharomyces cerevisiae (strain ATCC 204508 / S288c))	(SYN)	Leu-689-Leu
IMS0640	IMS0637, IMS0638, IMS0639, IMS0640, IMS0641, IMS0642, IMS0643, IMS0750, IMS0752	CBS12357_Chr11_polished	SNP	406726	G	A	Heterozygous	ORF	CCE1: Cruciform cutting endonuclease 1	(NSY)	Ser-325-Phe
IMS0640	IMS0637, IMS0638, IMS0639, IMS0640, IMS0641, IMS0642, IMS0643	CBS12357_Chr11_polished	SNP	531681	C	T	Heterozygous	ORF	DYN1: Dynein heavy chain	(NSY)	Arg-518-Lys
IMS0640	IMS0637, IMS0638, IMS0639, IMS0640, IMS0641, IMS0642, IMS0643	CBS12357_Chr11_polished	SNP	532470	C	T	Heterozygous	ORF	DYN1: Dynein heavy chain	(NON)	Trp-255-STP
IMS0640	IMS0637, IMS0638, IMS0639, IMS0640, IMS0641, IMS0642, IMS0643, IMS0750, IMS0751, IMS0752	CBS12357_Chr11_polished	SNP	541212	C	T	Heterozygous	ORF	TIF1: ATP-dependent RNA helicase eIF4A (Saccharomyces cerevisiae (strain ATCC 204508 / S288c))	(SYN)	Phe-355-Phe
IMS0640	IMS0637, IMS0638, IMS0639, IMS0640, IMS0641, IMS0642, IMS0643, IMS0750, IMS0751, IMS0752	CBS12357_Chr11_polished	SNP	590105	C	T	Heterozygous	ORF	TVP38: Golgi apparatus membrane protein TVP38 (Saccharomyces cerevisiae (strain ATCC 204508 / S288c))	(NSY)	Arg-198-Lys
IMS0640	IMS0637, IMS0638, IMS0639, IMS0640, IMS0641, IMS0642, IMS0643, IMS0750, IMS0751, IMS0752	CBS12357_Chr11_polished	SNP	633186	G	A	Heterozygous	intergenic	SIR1: Regulatory protein SIR1 (Saccharomyces cerevisiae (strain ATCC 204508 / S288c)) (+) FLO10: Flocculation protein FLO10 (Saccharomyces cerevisiae (strain ATCC 204508 / S288c)) (+)
IMS0640	IMS0637, IMS0638, IMS0639, IMS0640, IMS0641, IMS0642, IMS0643, IMS0750, IMS0751, IMS0752	CBS12357_Chr11_polished	SNP	633187	G	A	Heterozygous	intergenic	SIR1: Regulatory protein SIR1 (Saccharomyces cerevisiae (strain ATCC 204508 / S288c)) (+) FLO10: Flocculation protein FLO10 (Saccharomyces cerevisiae (strain ATCC 204508 / S288c)) (+)
IMS0640	IMS0637, IMS0638, IMS0639, IMS0640, IMS0641, IMS0642, IMS0643, IMS0751	CBS12357_Chr12_polished	SNP	210682	C	T	Heterozygous	ORF	RAD5: DNA repair protein RAD5 (Saccharomyces cerevisiae (strain ATCC 204508 / S288c))	(SYN)	Tyr-248-Tyr
IMS0640	IMS0637, IMS0638, IMS0639, IMS0640, IMS0641, IMS0642, IMS0643, IMS0751	CBS12357_Chr12_polished	SNP	210683	C	T	Heterozygous	ORF	RAD5: DNA repair protein RAD5 (Saccharomyces cerevisiae (strain ATCC 204508 / S288c))	(NSY)	Pro-249-Ser
IMS0640	IMS0637, IMS0638, IMS0639, IMS0640, IMS0641, IMS0642, IMS0643, IMS0750, IMS0751, IMS0752	CBS12357_Chr12_polished	SNP	310723	G	A	Heterozygous	ORF	CSF1: Protein CSF1 (Saccharomyces cerevisiae (strain ATCC 204508 / S288c))	(NSY)	Ser-2708-Phe
IMS0640	IMS0637, IMS0638, IMS0639, IMS0640, IMS0641, IMS0642, IMS0643, IMS0750, IMS0751, IMS0752	CBS12357_Chr12_polished	SNP	310724	G	A	Heterozygous	ORF	CSF1: Protein CSF1 (Saccharomyces cerevisiae (strain ATCC 204508 / S288c))	(NSY)	Ser-2708-Phe
IMS0640	IMS0637, IMS0638, IMS0639, IMS0640, IMS0641, IMS0642, IMS0643, IMS0750, IMS0751, IMS0752	CBS12357_Chr12_polished	SNP	335327	G	A	Heterozygous	intergenic	IOC2: ISWI one complex protein 2 (Saccharomyces cerevisiae (strain ATCC 204508 / S288c)) (-) KIN2: Serine/threonine-protein kinase KIN2 (Saccharomyces cerevisiae (strain ATCC 204508 / S288c)) (+)
IMS0640	IMS0637, IMS0638, IMS0639, IMS0640, IMS0641, IMS0642, IMS0643, IMS0750, IMS0752	CBS12357_Chr12_polished	SNP	391738	G	A	Heterozygous	ORF	SRN2: Protein SRN2 (Saccharomyces cerevisiae (strain ATCC 204508 / S288c))	(NSY)	Glu-113-Lys
IMS0640	IMS0637, IMS0638, IMS0639, IMS0640, IMS0641, IMS0642, IMS0643, IMS0750, IMS0751, IMS0752	CBS12357_Chr12_polished	SNP	416149	C	T	Heterozygous	ORF	CKI1: Choline kinase (Saccharomyces cerevisiae (strain ATCC 204508 / S288c))	(NSY)	Leu-524-Phe
IMS0640	IMS0637, IMS0638, IMS0639, IMS0640, IMS0641, IMS0642, IMS0643, IMS0750, IMS0752	CBS12357_Chr12_polished	SNP	621148	C	T	Heterozygous	ORF	MDL1: ATP-dependent permease MDL1	(SYN)	Val-231-Val
IMS0640	IMS0637, IMS0638, IMS0639, IMS0640, IMS0641, IMS0642, IMS0643, IMS0750, IMS0751, IMS0752	CBS12357_Chr12_polished	SNP	807962	C	T	Heterozygous	ORF	YLR297W: Uncharacterized vacuolar protein YLR297W (Saccharomyces cerevisiae (strain ATCC 204508 / S288c))	(NSY)	Thr-108-Ile
IMS0640	IMS0637, IMS0638, IMS0639, IMS0640, IMS0641, IMS0642, IMS0643, IMS0750, IMS0751, IMS0752	CBS12357_Chr12_polished	SNP	807963	C	T	Heterozygous	ORF	YLR297W: Uncharacterized vacuolar protein YLR297W (Saccharomyces cerevisiae (strain ATCC 204508 / S288c))	(NSY)	Thr-108-Ile
IMS0640	IMS0637, IMS0638, IMS0639, IMS0640, IMS0641, IMS0642, IMS0643, IMS0750, IMS0752	CBS12357_Chr12_polished	SNP	1025686	C	T	Heterozygous	intergenic	UTP21: U3 small nucleolar RNA-associated protein 21 (Saccharomyces cerevisiae (strain ATCC 204508 / S288c)) (-) VIP1: Inositol hexakisphosphate and diphosphoinositol-pentakisphosphate kinase (Saccharomyces cerevisiae (strain ATCC 204508 / S288c)) (+)
IMS0640	IMS0637, IMS0638, IMS0639, IMS0640, IMS0641, IMS0642, IMS0643, IMS0750, IMS0752	CBS12357_Chr12_polished	SNP	1059507	C	T	Heterozygous	intergenic	SPP382: Pre-mRNA-splicing factor SPP382 (Saccharomyces cerevisiae (strain ATCC 204508 / S288c)) (+) TUS1: Rho1 guanine nucleotide exchange factor TUS1 (Saccharomyces cerevisiae (strain ATCC 204508 / S288c)) (+)
IMS0640	IMS0637, IMS0638, IMS0639, IMS0640, IMS0641, IMS0642, IMS0643, IMS0750, IMS0752	CBS12357_Chr12_polished	SNP	1134444	C	T	Heterozygous	ORF	NBP1: NAP1-binding protein (Saccharomyces cerevisiae (strain ATCC 204508 / S288c))	(NSY)	Asp-201-Asn
IMS0640	IMS0637, IMS0638, IMS0639, IMS0640, IMS0641, IMS0642, IMS0643, IMS0750, IMS0751, IMS0752	CBS12357_Chr13_polished	SNP	13970	G	A	Heterozygous	intergenic	MAL31: Maltose permease MAL31 (Saccharomyces cerevisiae (strain ATCC 204508 / S288c)) (-) VEL1: Protein VEL1 (Saccharomyces cerevisiae (strain ATCC 204508 / S288c)) (+)
IMS0640	IMS0637, IMS0638, IMS0639, IMS0640, IMS0641, IMS0642, IMS0643	CBS12357_Chr13_polished	SNP	28313	C	T	Heterozygous	intergenic	ERO1: Endoplasmic oxidoreductin-1 (Saccharomyces cerevisiae (strain ATCC 204508 / S288c)) (-) COX14: Cytochrome c oxidase assembly protein COX14 (Saccharomyces cerevisiae (strain ATCC 204508 / S288c)) (-)
IMS0640	IMS0637, IMS0638, IMS0639, IMS0640, IMS0641, IMS0642, IMS0643	CBS12357_Chr13_polished	SNP	28314	C	T	Heterozygous	intergenic	ERO1: Endoplasmic oxidoreductin-1 (Saccharomyces cerevisiae (strain ATCC 204508 / S288c)) (-) COX14: Cytochrome c oxidase assembly protein COX14 (Saccharomyces cerevisiae (strain ATCC 204508 / S288c)) (-)
IMS0640	IMS0637, IMS0638, IMS0639, IMS0640, IMS0641, IMS0642, IMS0643, IMS0750, IMS0751, IMS0752	CBS12357_Chr13_polished	SNP	395583	G	A	Heterozygous	intergenic	AEP1: ATPase expression protein 1, mitochondrial (Saccharomyces cerevisiae (strain ATCC 204508 / S288c)) (+) KAR5: Nuclear fusion protein KAR5 (Saccharomyces cerevisiae (strain ATCC 204508 / S288c)) (+)
IMS0640	IMS0637, IMS0638, IMS0639, IMS0640, IMS0641, IMS0642, IMS0643, IMS0750, IMS0751, IMS0752	CBS12357_Chr13_polished	SNP	395584	G	A	Heterozygous	intergenic	AEP1: ATPase expression protein 1, mitochondrial (Saccharomyces cerevisiae (strain ATCC 204508 / S288c)) (+) KAR5: Nuclear fusion protein KAR5 (Saccharomyces cerevisiae (strain ATCC 204508 / S288c)) (+)
IMS0640	IMS0637, IMS0638, IMS0639, IMS0640, IMS0641, IMS0642, IMS0643, IMS0750, IMS0751, IMS0752	CBS12357_Chr13_polished	SNP	435090	G	A	Heterozygous	ORF	GFA1: Glucosamine--fructose-6-phosphate aminotransferase [isomerizing] (Saccharomyces cerevisiae (strain ATCC 204508 / S288c))	(SYN)	Glu-623-Glu
IMS0640	IMS0637, IMS0638, IMS0639, IMS0640, IMS0641, IMS0642, IMS0643, IMS0751	CBS12357_Chr13_polished	SNP	527322	C	T	Heterozygous	intergenic	RRB1: Ribosome assembly protein RRB1 (Saccharomyces cerevisiae (strain ATCC 204508 / S288c)) (-) JLP2: Protein JLP2 (Saccharomyces cerevisiae (strain ATCC 204508 / S288c)) (-)
IMS0640	IMS0637, IMS0638, IMS0639, IMS0640, IMS0641, IMS0642, IMS0643, IMS0750, IMS0751, IMS0752	CBS12357_Chr13_polished	SNP	670963	G	A	Heterozygous	ORF	HFA1: Acetyl-CoA carboxylase	(NSY)	Leu-2018-Phe
IMS0640	IMS0637, IMS0638, IMS0639, IMS0640, IMS0641, IMS0642, IMS0643, IMS0750, IMS0751, IMS0752	CBS12357_Chr14_polished	SNP	50786	C	T	Heterozygous	ORF	KRI1: Protein KRI1 (Saccharomyces cerevisiae (strain ATCC 204508 / S288c))	(SYN)	Lys-198-Lys
IMS0640	IMS0637, IMS0638, IMS0639, IMS0640, IMS0641, IMS0642, IMS0643, IMS0750, IMS0751, IMS0752	CBS12357_Chr14_polished	SNP	94253	A	G	Heterozygous	intergenic	CUS2: Cold sensitive U2 snRNA suppressor 2 (Saccharomyces cerevisiae (strain ATCC 204508 / S288c)) (+) MRPL10: 54S ribosomal protein L10, mitochondrial (Saccharomyces cerevisiae (strain ATCC 204508 / S288c)) (-)
IMS0640	IMS0637, IMS0638, IMS0639, IMS0640, IMS0641, IMS0642, IMS0643, IMS0750, IMS0752	CBS12357_Chr14_polished	SNP	251593	C	T	Heterozygous	ORF	SPS18: Sporulation protein SPS18 (Saccharomyces cerevisiae (strain ATCC 204508 / S288c))	(NSY)	Gly-162-Lys
IMS0640	IMS0637, IMS0638, IMS0639, IMS0640, IMS0641, IMS0642, IMS0643, IMS0750, IMS0752	CBS12357_Chr14_polished	SNP	251594	C	T	Heterozygous	ORF	SPS18: Sporulation protein SPS18 (Saccharomyces cerevisiae (strain ATCC 204508 / S288c))	(NSY)	Gly-162-Lys
IMS0640	IMS0637, IMS0638, IMS0639, IMS0640, IMS0641, IMS0642, IMS0643, IMS0750, IMS0751, IMS0752	CBS12357_Chr14_polished	SNP	590521	C	T	Heterozygous	ORF	YNL019C: Uncharacterized membrane protein YNL019C (Saccharomyces cerevisiae (strain ATCC 204508 / S288c))	(SYN)	Val-212-Val
IMS0640	IMS0637, IMS0638, IMS0639, IMS0640, IMS0641, IMS0642, IMS0643, IMS0750, IMS0751, IMS0752	CBS12357_Chr14_polished	SNP	591226	G	A	Heterozygous	intergenic	YNL019C: Uncharacterized membrane protein YNL019C (Saccharomyces cerevisiae (strain ATCC 204508 / S288c)) (-) YNL034W: Uncharacterized protein YNL034W (Saccharomyces cerevisiae (strain ATCC 204508 / S288c)) (-)
IMS0640	IMS0637, IMS0638, IMS0639, IMS0640, IMS0641, IMS0642, IMS0643, IMS0750, IMS0751, IMS0752	CBS12357_Chr14_polished	SNP	674683	C	T	Homozygous	ORF	SSK2: MAP kinase kinase kinase SSK2 (Saccharomyces cerevisiae (strain ATCC 204508 / S288c))	(NSY)	Glu-1385-Lys
IMS0640	IMS0637, IMS0638, IMS0639, IMS0640, IMS0641, IMS0642, IMS0643, IMS0750, IMS0751, IMS0752	CBS12357_Chr15_polished	SNP	122769	G	A	Heterozygous	ORF	MPD2: Protein disulfide isomerase MPD2 (Saccharomyces cerevisiae (strain ATCC 204508 / S288c))	(NSY)	Thr-253-Ile
IMS0640	IMS0637, IMS0638, IMS0639, IMS0640, IMS0641, IMS0642, IMS0643, IMS0750, IMS0752	CBS12357_Chr15_polished	SNP	185012	G	A	Heterozygous	intergenic	MAM3: Protein MAM3 (Saccharomyces cerevisiae (strain ATCC 204508 / S288c)) (-) GPD2: Glycerol-3-phosphate dehydrogenase [NAD(+)] 2, mitochondrial (Saccharomyces cerevisiae (strain ATCC 204508 / S288c)) (+)
IMS0640	IMS0637, IMS0638, IMS0639, IMS0640, IMS0641, IMS0642, IMS0643, IMS0750, IMS0752	CBS12357_Chr15_polished	SNP	192006	C	T	Heterozygous	ORF	GPM3: Phosphoglycerate mutase 3 (Saccharomyces cerevisiae (strain ATCC 204508 / S288c))	(SYN)	Val-249-Val
IMS0640	IMS0637, IMS0638, IMS0639, IMS0640, IMS0641, IMS0642, IMS0643, IMS0750, IMS0752	CBS12357_Chr15_polished	SNP	282278	G	A	Heterozygous	ORF	TOP1: DNA topoisomerase 1 (Saccharomyces cerevisiae (strain ATCC 204508 / S288c))	(SYN)	Phe-643-Phe
IMS0640	IMS0637, IMS0638, IMS0639, IMS0640, IMS0641, IMS0642, IMS0643, IMS0750, IMS0751, IMS0752	CBS12357_Chr15_polished	SNP	405694	C	T	Heterozygous	ORF	SMF2: Manganese transporter SMF2 (Saccharomyces cerevisiae (strain ATCC 204508 / S288c))	(SYN)	His-310-His
IMS0640	IMS0637, IMS0638, IMS0639, IMS0640, IMS0641, IMS0642, IMS0643, IMS0750, IMS0752	CBS12357_Chr15_polished	SNP	568114	C	T	Heterozygous	ORF	NSG1: Protein NSG1 (Saccharomyces cerevisiae (strain ATCC 204508 / S288c))	(NSY)	Gly-163-Asn
IMS0640	IMS0637, IMS0638, IMS0639, IMS0640, IMS0641, IMS0642, IMS0643, IMS0750, IMS0752	CBS12357_Chr15_polished	SNP	568115	C	T	Heterozygous	ORF	NSG1: Protein NSG1 (Saccharomyces cerevisiae (strain ATCC 204508 / S288c))	(NSY)	Gly-163-Asn
IMS0640	IMS0637, IMS0638, IMS0639, IMS0640, IMS0641, IMS0642, IMS0643, IMS0750, IMS0751, IMS0752	CBS12357_Chr15_polished	SNP	634843	G	A	Heterozygous	ORF	PRP8: Pre-mRNA-splicing factor 8 (Saccharomyces cerevisiae (strain ATCC 204508 / S288c))	(NSY)	Ser-430-Phe
IMS0640	IMS0637, IMS0638, IMS0639, IMS0640, IMS0641, IMS0642, IMS0643, IMS0750, IMS0751, IMS0752	CBS12357_Chr15_polished	SNP	674449	C	T	Heterozygous	ORF	KOG1: Target of rapamycin complex 1 subunit KOG1 (Saccharomyces cerevisiae (strain ATCC 204508 / S288c))	(SYN)	Ser-1195-Ser
IMS0640	IMS0637, IMS0638, IMS0639, IMS0640, IMS0641, IMS0642, IMS0643, IMS0751	CBS12357_Chr16_polished	SNP	11722	G	A	Heterozygous	ORF	HXT9: Hexose transporter HXT9 (Saccharomyces cerevisiae (strain ATCC 204508 / S288c))	(SYN)	Gln-200-Gln
IMS0640	IMS0637, IMS0638, IMS0639, IMS0640, IMS0641, IMS0642, IMS0643	CBS12357_Chr16_polished	SNP	363069	C	T	Heterozygous	ORF	MSY1: Tyrosine--tRNA ligase	(NSY)	Ser-441-Phe
IMS0640	IMS0637, IMS0638, IMS0639, IMS0640, IMS0641, IMS0642, IMS0643, IMS0750, IMS0751, IMS0752	CBS12357_Chr16_polished	SNP	416457	C	T	Heterozygous	ORF	UBP16: Ubiquitin carboxyl-terminal hydrolase 16 (Saccharomyces cerevisiae (strain ATCC 204508 / S288c))	(NSY)	Pro-251-Leu
IMS0640	IMS0637, IMS0638, IMS0639, IMS0640, IMS0641, IMS0642, IMS0643, IMS0751	CBS12357_Chr16_polished	SNP	481460	G	A	Heterozygous	intergenic	SVL3: Styryl dye vacuolar localization protein 3 (Saccharomyces cerevisiae (strain ATCC 204508 / S288c)) (-) PHO85: Cyclin-dependent protein kinase PHO85 (Saccharomyces cerevisiae (strain ATCC 204508 / S288c)) (-)
IMS0640	IMS0637, IMS0638, IMS0639, IMS0640, IMS0641, IMS0642, IMS0643, IMS0750, IMS0751, IMS0752	CBS12357_Chr16_polished	SNP	687886	C	T	Heterozygous	intergenic	YPR071W: Uncharacterized membrane protein YPR071W (Saccharomyces cerevisiae (strain ATCC 204508 / S288c)) (+) NOT5: General negative regulator of transcription subunit 5 (Saccharomyces cerevisiae (strain ATCC 204508 / S288c)) (+)
IMS0640	IMS0637, IMS0638, IMS0639, IMS0640, IMS0641, IMS0642, IMS0643, IMS0750, IMS0751, IMS0752	CBS12357_Chr16_polished	SNP	687887	C	T	Heterozygous	intergenic	YPR071W: Uncharacterized membrane protein YPR071W (Saccharomyces cerevisiae (strain ATCC 204508 / S288c)) (+) NOT5: General negative regulator of transcription subunit 5 (Saccharomyces cerevisiae (strain ATCC 204508 / S288c)) (+)
IMS0640	IMS0637, IMS0638, IMS0639, IMS0640, IMS0641, IMS0642, IMS0643	CBS12357_Chr16_polished	SNP	801362	G	A	Heterozygous	ORF	LOA1: Lysophosphatidic acid:oleoyl-CoA acyltransferase 1 (Saccharomyces cerevisiae (strain ATCC 204508 / S288c))	(SYN)	Ile-147-Ile
IMS0640	IMS0637, IMS0638, IMS0639, IMS0640, IMS0641, IMS0642, IMS0643, IMS0750, IMS0751, IMS0752	CBS12357_Chr16_polished	SNP	826912	G	A	Heterozygous	ORF	TPO3: Polyamine transporter 3 (Saccharomyces cerevisiae (strain ATCC 204508 / S288c))	(NSY)	Thr-205-Ile
IMS0640	IMS0637, IMS0638, IMS0639, IMS0640, IMS0641, IMS0642, IMS0643, IMS0750, IMS0751, IMS0752	CBS12357_Chr16_polished	SNP	826913	G	A	Heterozygous	ORF	TPO3: Polyamine transporter 3 (Saccharomyces cerevisiae (strain ATCC 204508 / S288c))	(NSY)	Thr-205-Ile
IMS0641	IMS0637, IMS0638, IMS0639, IMS0640, IMS0641, IMS0642, IMS0643, IMS0750, IMS0751, IMS0752	CBS12357_Chr02_polished	SNP	97617	G	A	Heterozygous	ORF	SEF1: Putative transcription factor SEF1 (Saccharomyces cerevisiae (strain ATCC 204508 / S288c))	(NSY)	Leu-895-Phe
IMS0641	IMS0637, IMS0638, IMS0639, IMS0640, IMS0641, IMS0642, IMS0643, IMS0750, IMS0751, IMS0752	CBS12357_Chr02_polished	SNP	157456	G	A	Heterozygous	ORF	STU1: Protein STU1 (Saccharomyces cerevisiae (strain ATCC 204508 / S288c))	(NSY)	Pro-1147-Ser
IMS0641	IMS0637, IMS0638, IMS0639, IMS0640, IMS0641, IMS0642, IMS0643, IMS0750, IMS0751, IMS0752	CBS12357_Chr02_polished	SNP	253209	G	A	Heterozygous	intergenic	IPP1: Inorganic pyrophosphatase (Saccharomyces cerevisiae (strain ATCC 204508 / S288c)) (-) GRX7: Monothiol glutaredoxin-7 (Saccharomyces cerevisiae (strain ATCC 204508 / S288c)) (-)
IMS0641	IMS0637, IMS0638, IMS0639, IMS0640, IMS0641, IMS0642, IMS0643, IMS0750, IMS0752	CBS12357_Chr02_polished	SNP	630726	G	A	Heterozygous	ORF	YDR186C: Uncharacterized protein YDR186C (Saccharomyces cerevisiae (strain ATCC 204508 / S288c))	(SYN)	Gly-702-Gly
IMS0641	IMS0637, IMS0638, IMS0639, IMS0640, IMS0641, IMS0642, IMS0643, IMS0750, IMS0752	CBS12357_Chr02_polished	SNP	631006	G	A	Heterozygous	ORF	YDR186C: Uncharacterized protein YDR186C (Saccharomyces cerevisiae (strain ATCC 204508 / S288c))	(NSY)	Ser-609-Phe
IMS0641	IMS0637, IMS0638, IMS0639, IMS0640, IMS0641, IMS0642, IMS0643, IMS0750, IMS0751, IMS0752	CBS12357_Chr02_polished	SNP	655168	C	T	Heterozygous	intergenic	RAV2: Regulator of V-ATPase in vacuolar membrane protein 2 (Saccharomyces cerevisiae (strain ATCC 204508 / S288c)) (-) COQ4: Ubiquinone biosynthesis protein COQ4, mitochondrial (Saccharomyces cerevisiae (strain ATCC 204508 / S288c)) (+)
IMS0641	IMS0637, IMS0638, IMS0639, IMS0640, IMS0641, IMS0642, IMS0643, IMS0750, IMS0752	CBS12357_Chr02_polished	SNP	688810	G	A	Heterozygous	ORF	RAD9: DNA repair protein RAD9 (Saccharomyces cerevisiae (strain ATCC 204508 / S288c))	(SYN)	Val-54-Val
IMS0641	IMS0637, IMS0638, IMS0639, IMS0640, IMS0641, IMS0642, IMS0643, IMS0750, IMS0752	CBS12357_Chr02_polished	SNP	771891	G	A	Heterozygous	ORF	AKR1: Palmitoyltransferase AKR1 (Saccharomyces cerevisiae (strain ATCC 204508 / S288c))	(NSY)	Ser-50-Phe
IMS0641	IMS0637, IMS0638, IMS0639, IMS0640, IMS0641, IMS0642, IMS0643, IMS0750, IMS0752	CBS12357_Chr02_polished	SNP	790138	G	A	Heterozygous	intergenic	MTH1: Protein MTH1 (Saccharomyces cerevisiae (strain ATCC 204508 / S288c)) (-) RNH202: Ribonuclease H2 subunit B (Saccharomyces cerevisiae (strain ATCC 204508 / S288c)) (+)
IMS0641	IMS0637, IMS0638, IMS0639, IMS0640, IMS0641, IMS0642, IMS0643, IMS0750, IMS0751, IMS0752	CBS12357_Chr02_polished	SNP	878522	A	G	Heterozygous	intergenic	TIM11: ATP synthase subunit e, mitochondrial (Saccharomyces cerevisiae (strain ATCC 204508 / S288c)) (-) PEP7: Vacuolar segregation protein PEP7 (Saccharomyces cerevisiae (strain ATCC 204508 / S288c)) (-)
IMS0641	IMS0637, IMS0638, IMS0639, IMS0640, IMS0641, IMS0642, IMS0643, IMS0750, IMS0752	CBS12357_Chr02_polished	SNP	883527	G	A	Heterozygous	ORF	YCG1: Condensin complex subunit 3 (Saccharomyces cerevisiae (strain ATCC 204508 / S288c))	(NSY)	Glu-92-Lys
IMS0641	IMS0637, IMS0638, IMS0639, IMS0640, IMS0641, IMS0642, IMS0643, IMS0750, IMS0752	CBS12357_Chr02_polished	SNP	1043256	C	T	Heterozygous	ORF	PDR15: ATP-dependent permease PDR15 (Saccharomyces cerevisiae (strain ATCC 204508 / S288c))	(SYN)	Leu-978-Leu
IMS0641	IMS0637, IMS0638, IMS0639, IMS0640, IMS0641, IMS0642, IMS0643, IMS0750, IMS0752	CBS12357_Chr02_polished	SNP	1060974	G	A	Heterozygous	ORF	SYF1: Pre-mRNA-splicing factor SYF1 (Saccharomyces cerevisiae (strain ATCC 204508 / S288c))	(SYN)	Gln-474-Gln
IMS0641	IMS0637, IMS0638, IMS0639, IMS0640, IMS0641, IMS0642, IMS0643, IMS0750, IMS0752	CBS12357_Chr02_polished	SNP	1077344	T	C	Heterozygous	ORF	SIP1: SNF1 protein kinase subunit beta-1 (Saccharomyces cerevisiae (strain ATCC 204508 / S288c))	(NSY)	Lys-520-Glu
IMS0641	IMS0637, IMS0638, IMS0639, IMS0640, IMS0641, IMS0642, IMS0643, IMS0750, IMS0751, IMS0752	CBS12357_Chr03_polished	SNP	143518	C	T	Heterozygous	intergenic	CWH43: Protein CWH43 (Saccharomyces cerevisiae (strain ATCC 204508 / S288c)) (-) SRD1: Pre-rRNA-processing protein SRD1 (Saccharomyces cerevisiae (strain ATCC 204508 / S288c)) (-)
IMS0641	IMS0637, IMS0638, IMS0639, IMS0640, IMS0641, IMS0642, IMS0643, IMS0750, IMS0752	CBS12357_Chr03_polished	SNP	252515	C	T	Heterozygous	ORF	SRB8: Mediator of RNA polymerase II transcription subunit 12 (Saccharomyces cerevisiae (strain ATCC 204508 / S288c))	(SYN)	Leu-517-Leu
IMS0641	IMS0637, IMS0638, IMS0639, IMS0640, IMS0641, IMS0642, IMS0643, IMS0750, IMS0752	CBS12357_Chr04_polished	SNP	140550	G	A	Heterozygous	intergenic	DLD1: D-lactate dehydrogenase [cytochrome] 1, mitochondrial (Saccharomyces cerevisiae (strain ATCC 204508 / S288c)) (-) PAR32: Protein PAR32 (Saccharomyces cerevisiae (strain ATCC 204508 / S288c)) (+)
IMS0641	IMS0637, IMS0638, IMS0639, IMS0640, IMS0641, IMS0642, IMS0643, IMS0750, IMS0752	CBS12357_Chr04_polished	SNP	140551	G	A	Heterozygous	intergenic	DLD1: D-lactate dehydrogenase [cytochrome] 1, mitochondrial (Saccharomyces cerevisiae (strain ATCC 204508 / S288c)) (-) PAR32: Protein PAR32 (Saccharomyces cerevisiae (strain ATCC 204508 / S288c)) (+)
IMS0641	IMS0637, IMS0638, IMS0639, IMS0640, IMS0641, IMS0642, IMS0643, IMS0750, IMS0752	CBS12357_Chr04_polished	SNP	140579	G	A	Heterozygous	intergenic	DLD1: D-lactate dehydrogenase [cytochrome] 1, mitochondrial (Saccharomyces cerevisiae (strain ATCC 204508 / S288c)) (-) PAR32: Protein PAR32 (Saccharomyces cerevisiae (strain ATCC 204508 / S288c)) (+)
IMS0641	IMS0637, IMS0638, IMS0639, IMS0640, IMS0641, IMS0642, IMS0643, IMS0750, IMS0752	CBS12357_Chr04_polished	SNP	140580	G	A	Heterozygous	intergenic	DLD1: D-lactate dehydrogenase [cytochrome] 1, mitochondrial (Saccharomyces cerevisiae (strain ATCC 204508 / S288c)) (-) PAR32: Protein PAR32 (Saccharomyces cerevisiae (strain ATCC 204508 / S288c)) (+)
IMS0641	IMS0637, IMS0638, IMS0639, IMS0640, IMS0641, IMS0642, IMS0643, IMS0750, IMS0752	CBS12357_Chr04_polished	SNP	213828	C	T	Heterozygous	intergenic	PPH21: Serine/threonine-protein phosphatase PP2A-1 catalytic subunit (Saccharomyces cerevisiae (strain ATCC 204508 / S288c)) (-) YDL133W: Uncharacterized membrane protein YDL133W (Saccharomyces cerevisiae (strain ATCC 204508 / S288c)) (+)
IMS0641	IMS0637, IMS0638, IMS0639, IMS0640, IMS0641, IMS0642, IMS0643, IMS0750, IMS0752	CBS12357_Chr04_polished	SNP	322258	C	T	Heterozygous	ORF	YDL073W: UPF0592 protein YDL073W (Saccharomyces cerevisiae (strain ATCC 204508 / S288c))	(SYN)	Phe-727-Phe
IMS0641	IMS0637, IMS0638, IMS0639, IMS0640, IMS0641, IMS0642, IMS0643, IMS0750, IMS0752	CBS12357_Chr04_polished	SNP	421048	G	A	Heterozygous	ORF	TSC13: Enoyl reductase TSC13 (Saccharomyces cerevisiae (strain ATCC 204508 / S288c))	(NSY)	Thr-15-Ile
IMS0641	IMS0637, IMS0638, IMS0639, IMS0640, IMS0641, IMS0642, IMS0643	CBS12357_Chr04_polished	SNP	653737	G	A	Heterozygous	ORF	GRS1: Glycine--tRNA ligase 1	(NSY)	Ser-585-Phe
IMS0641	IMS0637, IMS0638, IMS0639, IMS0640, IMS0641, IMS0642, IMS0643, IMS0751	CBS12357_Chr04_polished	INDEL	768008	G	GAA	Heterozygous	intergenic	SMP1 YPC1
IMS0641	IMS0637, IMS0638, IMS0639, IMS0640, IMS0641, IMS0642, IMS0643, IMS0750, IMS0751, IMS0752	CBS12357_Chr04_polished	SNP	934569	C	T	Heterozygous	ORF	PAF1: RNA polymerase II-associated protein 1 (Saccharomyces cerevisiae (strain ATCC 204508 / S288c))	(SYN)	Phe-358-Phe
IMS0641	IMS0637, IMS0638, IMS0639, IMS0640, IMS0641, IMS0642, IMS0643, IMS0750, IMS0752	CBS12357_Chr05_polished	SNP	77311	C	T	Heterozygous	ORF	YEL043W: Uncharacterized protein YEL043W (Saccharomyces cerevisiae (strain ATCC 204508 / S288c))	(NSY)	Ser-578-Leu
IMS0641	IMS0637, IMS0638, IMS0639, IMS0640, IMS0641, IMS0642, IMS0643, IMS0750, IMS0751, IMS0752	CBS12357_Chr05_polished	SNP	84964	C	T	Heterozygous	ORF	CYC7: Cytochrome c iso-2 (Saccharomyces cerevisiae (strain ATCC 204508 / S288c))	(NSY)	Gly-33-Arg
IMS0641	IMS0637, IMS0638, IMS0639, IMS0640, IMS0641, IMS0642, IMS0643, IMS0750, IMS0751, IMS0752	CBS12357_Chr05_polished	SNP	84965	C	T	Heterozygous	ORF	CYC7: Cytochrome c iso-2 (Saccharomyces cerevisiae (strain ATCC 204508 / S288c))	(SYN)	Glu-32-Glu
IMS0641	IMS0637, IMS0638, IMS0639, IMS0640, IMS0641, IMS0642, IMS0643, IMS0750, IMS0751, IMS0752	CBS12357_Chr05_polished	SNP	87347	G	A	Heterozygous	ORF	RAD23: UV excision repair protein RAD23 (Saccharomyces cerevisiae (strain ATCC 204508 / S288c))	(SYN)	Val-87-Val
IMS0641	IMS0637, IMS0638, IMS0639, IMS0640, IMS0641, IMS0642, IMS0643, IMS0750, IMS0752	CBS12357_Chr05_polished	SNP	112159	G	A	Heterozygous	ORF	YEL023C: Uncharacterized protein YEL023C (Saccharomyces cerevisiae (strain ATCC 204508 / S288c))	(NON)	Arg-609-STP
IMS0641	IMS0637, IMS0638, IMS0639, IMS0640, IMS0641, IMS0642, IMS0643, IMS0750, IMS0751, IMS0752	CBS12357_Chr05_polished	SNP	168525	C	T	Heterozygous	ORF	NUG1: Nuclear GTP-binding protein NUG1 (Saccharomyces cerevisiae (strain ATCC 204508 / S288c))	(NSY)	Thr-258-Ile
IMS0641	IMS0637, IMS0638, IMS0639, IMS0640, IMS0641, IMS0642, IMS0643, IMS0750, IMS0751, IMS0752	CBS12357_Chr05_polished	SNP	315477	G	A	Heterozygous	ORF	PTP3: Tyrosine-protein phosphatase 3 (Saccharomyces cerevisiae (strain ATCC 204508 / S288c))	(SYN)	Leu-614-Leu
IMS0641	IMS0637, IMS0638, IMS0639, IMS0640, IMS0641, IMS0642, IMS0643	CBS12357_Chr05_polished	SNP	499058	G	A	Heterozygous	intergenic	BUR6: Negative cofactor 2 complex subunit alpha (Saccharomyces cerevisiae (strain ATCC 204508 / S288c)) (-) SPT2: Protein SPT2 (Saccharomyces cerevisiae (strain ATCC 204508 / S288c)) (-)
IMS0641	IMS0637, IMS0638, IMS0639, IMS0640, IMS0641, IMS0642, IMS0643	CBS12357_Chr05_polished	SNP	499059	G	A	Heterozygous	intergenic	BUR6: Negative cofactor 2 complex subunit alpha (Saccharomyces cerevisiae (strain ATCC 204508 / S288c)) (-) SPT2: Protein SPT2 (Saccharomyces cerevisiae (strain ATCC 204508 / S288c)) (-)
IMS0641	IMS0637, IMS0638, IMS0639, IMS0640, IMS0641, IMS0642, IMS0643, IMS0750, IMS0752	CBS12357_Chr07_polished	SNP	362924	C	T	Heterozygous	ORF	YGL082W: Uncharacterized protein YGL082W (Saccharomyces cerevisiae (strain ATCC 204508 / S288c))	(SYN)	Val-42-Val
IMS0641	IMS0637, IMS0638, IMS0639, IMS0640, IMS0641, IMS0642, IMS0643, IMS0750, IMS0751, IMS0752	CBS12357_Chr07_polished	SNP	365406	C	T	Heterozygous	intergenic	YGL081W: Uncharacterized protein YGL081W (Saccharomyces cerevisiae (strain ATCC 204508 / S288c)) (+) FMP37: Mitochondrial pyruvate carrier 1 (Saccharomyces cerevisiae (strain ATCC 204508 / S288c)) (+)
IMS0641	IMS0637, IMS0638, IMS0639, IMS0640, IMS0641, IMS0642, IMS0643, IMS0750, IMS0752	CBS12357_Chr07_polished	SNP	512489	C	T	Heterozygous	ORF	SEC9: Protein transport protein SEC9 (Saccharomyces cerevisiae (strain ATCC 204508 / S288c))	(NSY)	Gly-167-Glu
IMS0641	IMS0637, IMS0638, IMS0639, IMS0640, IMS0641, IMS0642, IMS0643, IMS0750, IMS0751, IMS0752	CBS12357_Chr07_polished	INDEL	568985	G	GA	Heterozygous	intergenic	NQM1 RME1
IMS0641	IMS0637, IMS0638, IMS0639, IMS0640, IMS0641, IMS0642, IMS0643	CBS12357_Chr07_polished	SNP	705491	C	T	Heterozygous	ORF	SPT6: Transcription elongation factor SPT6 (Saccharomyces cerevisiae (strain ATCC 204508 / S288c))	(SYN)	Phe-1112-Phe
IMS0641	IMS0637, IMS0638, IMS0639, IMS0640, IMS0641, IMS0642, IMS0643	CBS12357_Chr07_polished	SNP	729398	C	T	Heterozygous	ORF	UTP8: U3 small nucleolar RNA-associated protein 8 (Saccharomyces cerevisiae (strain ATCC 204508 / S288c))	(NSY)	Asp-640-Asn
IMS0641	IMS0637, IMS0638, IMS0639, IMS0640, IMS0641, IMS0642, IMS0643	CBS12357_Chr07_polished	INDEL	764982	A	AT	Heterozygous	intergenic	ENP2 ECL1
IMS0641	IMS0637, IMS0638, IMS0639, IMS0640, IMS0641, IMS0642, IMS0643, IMS0750, IMS0751, IMS0752	CBS12357_Chr07_polished	SNP	890083	C	T	Heterozygous	ORF	ZPR1: Zinc finger protein ZPR1 (Saccharomyces cerevisiae (strain ATCC 204508 / S288c))	(NSY)	Ser-327-Phe
IMS0641	IMS0637, IMS0638, IMS0639, IMS0640, IMS0641, IMS0642, IMS0643, IMS0750, IMS0751, IMS0752	CBS12357_Chr07_polished	SNP	955111	G	A	Heterozygous	ORF	BRF1: Transcription factor IIIB 70 kDa subunit (Saccharomyces cerevisiae (strain ATCC 204508 / S288c))	(NSY)	Pro-321-Ser
IMS0641	IMS0637, IMS0638, IMS0639, IMS0640, IMS0641, IMS0642, IMS0643	CBS12357_Chr07_polished	SNP	1042378	G	A	Heterozygous	ORF	ALR1: Magnesium transporter ALR1 (Saccharomyces cerevisiae (strain ATCC 204508 / S288c))	(SYN)	Glu-258-Glu
IMS0641	IMS0637, IMS0638, IMS0639, IMS0640, IMS0641, IMS0642, IMS0643	CBS12357_Chr07_polished	SNP	1042379	G	A	Heterozygous	ORF	ALR1: Magnesium transporter ALR1 (Saccharomyces cerevisiae (strain ATCC 204508 / S288c))	(NSY)	Asp-259-Asn
IMS0641	IMS0637, IMS0638, IMS0639, IMS0640, IMS0641, IMS0642, IMS0643, IMS0750, IMS0751, IMS0752	CBS12357_Chr08_polished	SNP	79588	C	T	Heterozygous	intergenic	RIM4: Meiotic activator RIM4 (Saccharomyces cerevisiae (strain ATCC 204508 / S288c)) (+) NPR3: Nitrogen permease regulator 3 (Saccharomyces cerevisiae (strain ATCC 204508 / S288c)) (-)
IMS0641	IMS0637, IMS0638, IMS0639, IMS0640, IMS0641, IMS0642, IMS0643, IMS0750, IMS0752	CBS12357_Chr08_polished	SNP	131483	C	T	Heterozygous	ORF	STP2: Transcription factor STP2 (Saccharomyces cerevisiae (strain ATCC 204508 / S288c))	(NSY)	Ser-181-Leu
IMS0641	IMS0637, IMS0638, IMS0639, IMS0640, IMS0641, IMS0642, IMS0643, IMS0750, IMS0752	CBS12357_Chr08_polished	INDEL	360253	G	GA	Heterozygous	intergenic	RUP1 SFL1
IMS0641	IMS0637, IMS0638, IMS0639, IMS0640, IMS0641, IMS0642, IMS0643, IMS0751	CBS12357_Chr08_polished	SNP	520523	C	T	Heterozygous	ORF	HER1: HMG2-induced ER-remodeling protein 1 (Saccharomyces cerevisiae (strain ATCC 204508 / S288c))	(NSY)	Pro-54-Phe
IMS0641	IMS0637, IMS0638, IMS0639, IMS0640, IMS0641, IMS0642, IMS0643, IMS0751	CBS12357_Chr08_polished	SNP	520524	C	T	Heterozygous	ORF	HER1: HMG2-induced ER-remodeling protein 1 (Saccharomyces cerevisiae (strain ATCC 204508 / S288c))	(NSY)	Pro-54-Phe
IMS0641	IMS0637, IMS0638, IMS0639, IMS0640, IMS0641, IMS0642, IMS0643, IMS0750, IMS0751, IMS0752	CBS12357_Chr08_polished	SNP	589838	C	T	Heterozygous	intergenic	FSF1: Probable mitochondrial transport protein FSF1 (Saccharomyces cerevisiae (strain ATCC 204508 / S288c)) (-) YTM1: Ribosome biogenesis protein YTM1 (Saccharomyces cerevisiae (strain ATCC 204508 / S288c)) (+)
IMS0641	IMS0637, IMS0638, IMS0639, IMS0640, IMS0641, IMS0642, IMS0643, IMS0750, IMS0751, IMS0752	CBS12357_Chr08_polished	SNP	595605	G	A	Heterozygous	ORF	MOD5: tRNA dimethylallyltransferase	(NSY)	Glu-121-Lys
IMS0641	IMS0637, IMS0638, IMS0639, IMS0640, IMS0641, IMS0642, IMS0643	CBS12357_Chr08_polished	SNP	755407	G	A	Heterozygous	intergenic	MSC6: Meiotic sister-chromatid recombination protein 6, mitochondrial (Saccharomyces cerevisiae (strain ATCC 204508 / S288c)) (-) GDS1: Protein GDS1 (Saccharomyces cerevisiae (strain ATCC 204508 / S288c)) (+)
IMS0641	IMS0637, IMS0638, IMS0639, IMS0640, IMS0641, IMS0642, IMS0643, IMS0750, IMS0751, IMS0752	CBS12357_Chr08_polished	CNV	823000	835000	Duplication		ORF
IMS0641	IMS0637, IMS0638, IMS0639, IMS0640, IMS0641, IMS0642, IMS0643, IMS0750, IMS0751, IMS0752	CBS12357_Chr09_polished	SNP	101194	C	T	Heterozygous	ORF	MET18: DNA repair/transcription protein MET18/MMS19 (Saccharomyces cerevisiae (strain ATCC 204508 / S288c))	(SYN)	Ile-788-Ile
IMS0641	IMS0637, IMS0638, IMS0639, IMS0640, IMS0641, IMS0642, IMS0643, IMS0750, IMS0752	CBS12357_Chr09_polished	INDEL	232765	C	CA	Heterozygous	intergenic	YIL055C RHR2
IMS0641	IMS0637, IMS0638, IMS0639, IMS0640, IMS0641, IMS0642, IMS0643, IMS0750, IMS0751, IMS0752	CBS12357_Chr10_polished	SNP	154429	C	T	Heterozygous	ORF	YJL132W: Uncharacterized protein YJL132W (Saccharomyces cerevisiae (strain ATCC 204508 / S288c))	(NON)	Gln-119-STP
IMS0641	IMS0637, IMS0638, IMS0639, IMS0640, IMS0641, IMS0642, IMS0643, IMS0750, IMS0751, IMS0752	CBS12357_Chr10_polished	SNP	154745	C	T	Heterozygous	ORF	YJL132W: Uncharacterized protein YJL132W (Saccharomyces cerevisiae (strain ATCC 204508 / S288c))	(NSY)	Ala-224-Val
IMS0641	IMS0637, IMS0638, IMS0639, IMS0640, IMS0641, IMS0642, IMS0643, IMS0750, IMS0752	CBS12357_Chr10_polished	SNP	278249	G	A	Heterozygous	ORF	SCP160: Protein SCP160 (Saccharomyces cerevisiae (strain ATCC 204508 / S288c))	(NSY)	His-138-Tyr
IMS0641	IMS0637, IMS0638, IMS0639, IMS0640, IMS0641, IMS0642, IMS0643, IMS0750, IMS0752	CBS12357_Chr10_polished	SNP	278250	G	A	Heterozygous	ORF	SCP160: Protein SCP160 (Saccharomyces cerevisiae (strain ATCC 204508 / S288c))	(SYN)	Asn-137-Asn
IMS0641	IMS0637, IMS0638, IMS0639, IMS0640, IMS0641, IMS0642, IMS0643, IMS0750, IMS0751, IMS0752	CBS12357_Chr10_polished	SNP	435502	C	T	Heterozygous	intergenic	SAG1: Alpha-agglutinin (Saccharomyces cerevisiae (strain ATCC 204508 / S288c)) (-) APL1: AP-2 complex subunit beta (Saccharomyces cerevisiae (strain ATCC 204508 / S288c)) (+)
IMS0641	IMS0637, IMS0638, IMS0639, IMS0640, IMS0641, IMS0642, IMS0643, IMS0750, IMS0751, IMS0752	CBS12357_Chr10_polished	SNP	585530	G	A	Homozygous	ORF	BUD4: Bud site selection protein 4 (Saccharomyces cerevisiae (strain ATCC 204508 / S288c))	(SYN)	Leu-1109-Leu
IMS0641	IMS0637, IMS0638, IMS0639, IMS0640, IMS0641, IMS0642, IMS0643, IMS0750, IMS0751, IMS0752	CBS12357_Chr10_polished	SNP	585531	G	A	Homozygous	ORF	BUD4: Bud site selection protein 4 (Saccharomyces cerevisiae (strain ATCC 204508 / S288c))	(NSY)	Gly-1110-Arg
IMS0641	IMS0637, IMS0638, IMS0639, IMS0640, IMS0641, IMS0642, IMS0643, IMS0750, IMS0752	CBS12357_Chr11_polished	SNP	178074	C	T	Heterozygous	ORF	OCT1: Mitochondrial intermediate peptidase (Saccharomyces cerevisiae (strain ATCC 204508 / S288c))	(SYN)	Leu-355-Leu
IMS0641	IMS0637, IMS0638, IMS0639, IMS0640, IMS0641, IMS0642, IMS0643, IMS0750, IMS0752	CBS12357_Chr11_polished	SNP	280352	G	A	Heterozygous	ORF	YKL077W: Uncharacterized protein YKL077W (Saccharomyces cerevisiae (strain ATCC 204508 / S288c))	(NSY)	Arg-196-Lys
IMS0641	IMS0637, IMS0638, IMS0639, IMS0640, IMS0641, IMS0642, IMS0643, IMS0750, IMS0752	CBS12357_Chr11_polished	SNP	280353	G	A	Heterozygous	ORF	YKL077W: Uncharacterized protein YKL077W (Saccharomyces cerevisiae (strain ATCC 204508 / S288c))	(NSY)	Arg-196-Lys
IMS0641	IMS0637, IMS0638, IMS0639, IMS0640, IMS0641, IMS0642, IMS0643, IMS0750, IMS0751, IMS0752	CBS12357_Chr11_polished	SNP	311170	C	T	Heterozygous	ORF	BLI1: Biogenesis of lysosome-related organelles complex 1 subunit BLI1 (Saccharomyces cerevisiae (strain ATCC 204508 / S288c))	(NON)	Gln-94-STP
IMS0641	IMS0637, IMS0638, IMS0639, IMS0640, IMS0641, IMS0642, IMS0643, IMS0750, IMS0752	CBS12357_Chr11_polished	SNP	381491	G	A	Heterozygous	ORF	CDC16: Anaphase-promoting complex subunit CDC16 (Saccharomyces cerevisiae (strain ATCC 204508 / S288c))	(SYN)	Leu-689-Leu
IMS0641	IMS0637, IMS0638, IMS0639, IMS0640, IMS0641, IMS0642, IMS0643, IMS0750, IMS0752	CBS12357_Chr11_polished	SNP	406726	G	A	Heterozygous	ORF	CCE1: Cruciform cutting endonuclease 1	(NSY)	Ser-325-Phe
IMS0641	IMS0637, IMS0638, IMS0639, IMS0640, IMS0641, IMS0642, IMS0643	CBS12357_Chr11_polished	SNP	531681	C	T	Heterozygous	ORF	DYN1: Dynein heavy chain	(NSY)	Arg-518-Lys
IMS0641	IMS0637, IMS0638, IMS0639, IMS0640, IMS0641, IMS0642, IMS0643	CBS12357_Chr11_polished	SNP	532470	C	T	Heterozygous	ORF	DYN1: Dynein heavy chain	(NON)	Trp-255-STP
IMS0641	IMS0637, IMS0638, IMS0639, IMS0640, IMS0641, IMS0642, IMS0643, IMS0750, IMS0751, IMS0752	CBS12357_Chr11_polished	SNP	541212	C	T	Heterozygous	ORF	TIF1: ATP-dependent RNA helicase eIF4A (Saccharomyces cerevisiae (strain ATCC 204508 / S288c))	(SYN)	Phe-355-Phe
IMS0641	IMS0637, IMS0638, IMS0639, IMS0640, IMS0641, IMS0642, IMS0643, IMS0750, IMS0751, IMS0752	CBS12357_Chr11_polished	SNP	590105	C	T	Heterozygous	ORF	TVP38: Golgi apparatus membrane protein TVP38 (Saccharomyces cerevisiae (strain ATCC 204508 / S288c))	(NSY)	Arg-198-Lys
IMS0641	IMS0637, IMS0638, IMS0639, IMS0640, IMS0641, IMS0642, IMS0643, IMS0750, IMS0751, IMS0752	CBS12357_Chr11_polished	SNP	633186	G	A	Heterozygous	intergenic	SIR1: Regulatory protein SIR1 (Saccharomyces cerevisiae (strain ATCC 204508 / S288c)) (+) FLO10: Flocculation protein FLO10 (Saccharomyces cerevisiae (strain ATCC 204508 / S288c)) (+)
IMS0641	IMS0637, IMS0638, IMS0639, IMS0640, IMS0641, IMS0642, IMS0643, IMS0750, IMS0751, IMS0752	CBS12357_Chr11_polished	SNP	633187	G	A	Heterozygous	intergenic	SIR1: Regulatory protein SIR1 (Saccharomyces cerevisiae (strain ATCC 204508 / S288c)) (+) FLO10: Flocculation protein FLO10 (Saccharomyces cerevisiae (strain ATCC 204508 / S288c)) (+)
IMS0641	IMS0637, IMS0638, IMS0639, IMS0640, IMS0641, IMS0642, IMS0643, IMS0751	CBS12357_Chr12_polished	SNP	210682	C	T	Heterozygous	ORF	RAD5: DNA repair protein RAD5 (Saccharomyces cerevisiae (strain ATCC 204508 / S288c))	(SYN)	Tyr-248-Tyr
IMS0641	IMS0637, IMS0638, IMS0639, IMS0640, IMS0641, IMS0642, IMS0643, IMS0751	CBS12357_Chr12_polished	SNP	210683	C	T	Heterozygous	ORF	RAD5: DNA repair protein RAD5 (Saccharomyces cerevisiae (strain ATCC 204508 / S288c))	(NSY)	Pro-249-Ser
IMS0641	IMS0637, IMS0638, IMS0639, IMS0640, IMS0641, IMS0642, IMS0643, IMS0750, IMS0751, IMS0752	CBS12357_Chr12_polished	SNP	310723	G	A	Heterozygous	ORF	CSF1: Protein CSF1 (Saccharomyces cerevisiae (strain ATCC 204508 / S288c))	(NSY)	Ser-2708-Phe
IMS0641	IMS0637, IMS0638, IMS0639, IMS0640, IMS0641, IMS0642, IMS0643, IMS0750, IMS0751, IMS0752	CBS12357_Chr12_polished	SNP	310724	G	A	Heterozygous	ORF	CSF1: Protein CSF1 (Saccharomyces cerevisiae (strain ATCC 204508 / S288c))	(NSY)	Ser-2708-Phe
IMS0641	IMS0637, IMS0638, IMS0639, IMS0640, IMS0641, IMS0642, IMS0643, IMS0750, IMS0751, IMS0752	CBS12357_Chr12_polished	SNP	335327	G	A	Heterozygous	intergenic	IOC2: ISWI one complex protein 2 (Saccharomyces cerevisiae (strain ATCC 204508 / S288c)) (-) KIN2: Serine/threonine-protein kinase KIN2 (Saccharomyces cerevisiae (strain ATCC 204508 / S288c)) (+)
IMS0641	IMS0637, IMS0638, IMS0639, IMS0640, IMS0641, IMS0642, IMS0643, IMS0750, IMS0752	CBS12357_Chr12_polished	SNP	391738	G	A	Heterozygous	ORF	SRN2: Protein SRN2 (Saccharomyces cerevisiae (strain ATCC 204508 / S288c))	(NSY)	Glu-113-Lys
IMS0641	IMS0637, IMS0638, IMS0639, IMS0640, IMS0641, IMS0642, IMS0643, IMS0750, IMS0751, IMS0752	CBS12357_Chr12_polished	SNP	416149	C	T	Heterozygous	ORF	CKI1: Choline kinase (Saccharomyces cerevisiae (strain ATCC 204508 / S288c))	(NSY)	Leu-524-Phe
IMS0641	IMS0637, IMS0638, IMS0639, IMS0640, IMS0641, IMS0642, IMS0643, IMS0750, IMS0752	CBS12357_Chr12_polished	SNP	621148	C	T	Heterozygous	ORF	MDL1: ATP-dependent permease MDL1	(SYN)	Val-231-Val
IMS0641	IMS0637, IMS0638, IMS0639, IMS0640, IMS0641, IMS0642, IMS0643, IMS0750, IMS0751, IMS0752	CBS12357_Chr12_polished	SNP	807962	C	T	Heterozygous	ORF	YLR297W: Uncharacterized vacuolar protein YLR297W (Saccharomyces cerevisiae (strain ATCC 204508 / S288c))	(NSY)	Thr-108-Ile
IMS0641	IMS0637, IMS0638, IMS0639, IMS0640, IMS0641, IMS0642, IMS0643, IMS0750, IMS0751, IMS0752	CBS12357_Chr12_polished	SNP	807963	C	T	Heterozygous	ORF	YLR297W: Uncharacterized vacuolar protein YLR297W (Saccharomyces cerevisiae (strain ATCC 204508 / S288c))	(NSY)	Thr-108-Ile
IMS0641	IMS0637, IMS0638, IMS0639, IMS0640, IMS0641, IMS0642, IMS0643, IMS0750, IMS0752	CBS12357_Chr12_polished	SNP	1025686	C	T	Heterozygous	intergenic	UTP21: U3 small nucleolar RNA-associated protein 21 (Saccharomyces cerevisiae (strain ATCC 204508 / S288c)) (-) VIP1: Inositol hexakisphosphate and diphosphoinositol-pentakisphosphate kinase (Saccharomyces cerevisiae (strain ATCC 204508 / S288c)) (+)
IMS0641	IMS0637, IMS0638, IMS0639, IMS0640, IMS0641, IMS0642, IMS0643, IMS0750, IMS0752	CBS12357_Chr12_polished	SNP	1059507	C	T	Heterozygous	intergenic	SPP382: Pre-mRNA-splicing factor SPP382 (Saccharomyces cerevisiae (strain ATCC 204508 / S288c)) (+) TUS1: Rho1 guanine nucleotide exchange factor TUS1 (Saccharomyces cerevisiae (strain ATCC 204508 / S288c)) (+)
IMS0641	IMS0637, IMS0638, IMS0639, IMS0640, IMS0641, IMS0642, IMS0643, IMS0750, IMS0752	CBS12357_Chr12_polished	SNP	1134444	C	T	Heterozygous	ORF	NBP1: NAP1-binding protein (Saccharomyces cerevisiae (strain ATCC 204508 / S288c))	(NSY)	Asp-201-Asn
IMS0641	IMS0637, IMS0638, IMS0639, IMS0640, IMS0641, IMS0642, IMS0643, IMS0750, IMS0751, IMS0752	CBS12357_Chr13_polished	SNP	13970	G	A	Heterozygous	intergenic	MAL31: Maltose permease MAL31 (Saccharomyces cerevisiae (strain ATCC 204508 / S288c)) (-) VEL1: Protein VEL1 (Saccharomyces cerevisiae (strain ATCC 204508 / S288c)) (+)
IMS0641	IMS0637, IMS0638, IMS0639, IMS0640, IMS0641, IMS0642, IMS0643	CBS12357_Chr13_polished	SNP	28313	C	T	Heterozygous	intergenic	ERO1: Endoplasmic oxidoreductin-1 (Saccharomyces cerevisiae (strain ATCC 204508 / S288c)) (-) COX14: Cytochrome c oxidase assembly protein COX14 (Saccharomyces cerevisiae (strain ATCC 204508 / S288c)) (-)
IMS0641	IMS0637, IMS0638, IMS0639, IMS0640, IMS0641, IMS0642, IMS0643	CBS12357_Chr13_polished	SNP	28314	C	T	Heterozygous	intergenic	ERO1: Endoplasmic oxidoreductin-1 (Saccharomyces cerevisiae (strain ATCC 204508 / S288c)) (-) COX14: Cytochrome c oxidase assembly protein COX14 (Saccharomyces cerevisiae (strain ATCC 204508 / S288c)) (-)
IMS0641	IMS0637, IMS0638, IMS0639, IMS0640, IMS0641, IMS0642, IMS0643, IMS0750, IMS0751, IMS0752	CBS12357_Chr13_polished	SNP	395583	G	A	Heterozygous	intergenic	AEP1: ATPase expression protein 1, mitochondrial (Saccharomyces cerevisiae (strain ATCC 204508 / S288c)) (+) KAR5: Nuclear fusion protein KAR5 (Saccharomyces cerevisiae (strain ATCC 204508 / S288c)) (+)
IMS0641	IMS0637, IMS0638, IMS0639, IMS0640, IMS0641, IMS0642, IMS0643, IMS0750, IMS0751, IMS0752	CBS12357_Chr13_polished	SNP	395584	G	A	Heterozygous	intergenic	AEP1: ATPase expression protein 1, mitochondrial (Saccharomyces cerevisiae (strain ATCC 204508 / S288c)) (+) KAR5: Nuclear fusion protein KAR5 (Saccharomyces cerevisiae (strain ATCC 204508 / S288c)) (+)
IMS0641	IMS0637, IMS0638, IMS0639, IMS0640, IMS0641, IMS0642, IMS0643, IMS0750, IMS0751, IMS0752	CBS12357_Chr13_polished	SNP	435090	G	A	Heterozygous	ORF	GFA1: Glucosamine--fructose-6-phosphate aminotransferase [isomerizing] (Saccharomyces cerevisiae (strain ATCC 204508 / S288c))	(SYN)	Glu-623-Glu
IMS0641	IMS0637, IMS0638, IMS0639, IMS0640, IMS0641, IMS0642, IMS0643, IMS0751	CBS12357_Chr13_polished	SNP	527322	C	T	Heterozygous	intergenic	RRB1: Ribosome assembly protein RRB1 (Saccharomyces cerevisiae (strain ATCC 204508 / S288c)) (-) JLP2: Protein JLP2 (Saccharomyces cerevisiae (strain ATCC 204508 / S288c)) (-)
IMS0641	IMS0637, IMS0638, IMS0639, IMS0640, IMS0641, IMS0642, IMS0643, IMS0750, IMS0751, IMS0752	CBS12357_Chr13_polished	SNP	670963	G	A	Heterozygous	ORF	HFA1: Acetyl-CoA carboxylase	(NSY)	Leu-2018-Phe
IMS0641	IMS0637, IMS0638, IMS0639, IMS0640, IMS0641, IMS0642, IMS0643, IMS0750, IMS0751, IMS0752	CBS12357_Chr14_polished	SNP	50786	C	T	Heterozygous	ORF	KRI1: Protein KRI1 (Saccharomyces cerevisiae (strain ATCC 204508 / S288c))	(SYN)	Lys-198-Lys
IMS0641	IMS0637, IMS0638, IMS0639, IMS0640, IMS0641, IMS0642, IMS0643, IMS0750, IMS0751, IMS0752	CBS12357_Chr14_polished	SNP	94253	A	G	Heterozygous	intergenic	CUS2: Cold sensitive U2 snRNA suppressor 2 (Saccharomyces cerevisiae (strain ATCC 204508 / S288c)) (+) MRPL10: 54S ribosomal protein L10, mitochondrial (Saccharomyces cerevisiae (strain ATCC 204508 / S288c)) (-)
IMS0641	IMS0637, IMS0638, IMS0639, IMS0640, IMS0641, IMS0642, IMS0643, IMS0750, IMS0752	CBS12357_Chr14_polished	SNP	251593	C	T	Heterozygous	ORF	SPS18: Sporulation protein SPS18 (Saccharomyces cerevisiae (strain ATCC 204508 / S288c))	(NSY)	Gly-162-Lys
IMS0641	IMS0637, IMS0638, IMS0639, IMS0640, IMS0641, IMS0642, IMS0643, IMS0750, IMS0752	CBS12357_Chr14_polished	SNP	251594	C	T	Heterozygous	ORF	SPS18: Sporulation protein SPS18 (Saccharomyces cerevisiae (strain ATCC 204508 / S288c))	(NSY)	Gly-162-Lys
IMS0641	IMS0637, IMS0638, IMS0639, IMS0640, IMS0641, IMS0642, IMS0643, IMS0750, IMS0751, IMS0752	CBS12357_Chr14_polished	SNP	590521	C	T	Heterozygous	ORF	YNL019C: Uncharacterized membrane protein YNL019C (Saccharomyces cerevisiae (strain ATCC 204508 / S288c))	(SYN)	Val-212-Val
IMS0641	IMS0637, IMS0638, IMS0639, IMS0640, IMS0641, IMS0642, IMS0643, IMS0750, IMS0751, IMS0752	CBS12357_Chr14_polished	SNP	591226	G	A	Heterozygous	intergenic	YNL019C: Uncharacterized membrane protein YNL019C (Saccharomyces cerevisiae (strain ATCC 204508 / S288c)) (-) YNL034W: Uncharacterized protein YNL034W (Saccharomyces cerevisiae (strain ATCC 204508 / S288c)) (-)
IMS0641	IMS0637, IMS0638, IMS0639, IMS0640, IMS0641, IMS0642, IMS0643, IMS0750, IMS0751, IMS0752	CBS12357_Chr14_polished	SNP	674683	C	T	Homozygous	ORF	SSK2: MAP kinase kinase kinase SSK2 (Saccharomyces cerevisiae (strain ATCC 204508 / S288c))	(NSY)	Glu-1385-Lys
IMS0641	IMS0637, IMS0638, IMS0639, IMS0640, IMS0641, IMS0642, IMS0643, IMS0750, IMS0751, IMS0752	CBS12357_Chr15_polished	SNP	122769	G	A	Heterozygous	ORF	MPD2: Protein disulfide isomerase MPD2 (Saccharomyces cerevisiae (strain ATCC 204508 / S288c))	(NSY)	Thr-253-Ile
IMS0641	IMS0637, IMS0638, IMS0639, IMS0640, IMS0641, IMS0642, IMS0643, IMS0750, IMS0752	CBS12357_Chr15_polished	SNP	185012	G	A	Heterozygous	intergenic	MAM3: Protein MAM3 (Saccharomyces cerevisiae (strain ATCC 204508 / S288c)) (-) GPD2: Glycerol-3-phosphate dehydrogenase [NAD(+)] 2, mitochondrial (Saccharomyces cerevisiae (strain ATCC 204508 / S288c)) (+)
IMS0641	IMS0637, IMS0638, IMS0639, IMS0640, IMS0641, IMS0642, IMS0643, IMS0750, IMS0752	CBS12357_Chr15_polished	SNP	192006	C	T	Heterozygous	ORF	GPM3: Phosphoglycerate mutase 3 (Saccharomyces cerevisiae (strain ATCC 204508 / S288c))	(SYN)	Val-249-Val
IMS0641	IMS0637, IMS0638, IMS0639, IMS0640, IMS0641, IMS0642, IMS0643, IMS0750, IMS0752	CBS12357_Chr15_polished	SNP	282278	G	A	Heterozygous	ORF	TOP1: DNA topoisomerase 1 (Saccharomyces cerevisiae (strain ATCC 204508 / S288c))	(SYN)	Phe-643-Phe
IMS0641	IMS0637, IMS0638, IMS0639, IMS0640, IMS0641, IMS0642, IMS0643, IMS0750, IMS0751, IMS0752	CBS12357_Chr15_polished	SNP	405694	C	T	Heterozygous	ORF	SMF2: Manganese transporter SMF2 (Saccharomyces cerevisiae (strain ATCC 204508 / S288c))	(SYN)	His-310-His
IMS0641	IMS0637, IMS0638, IMS0639, IMS0640, IMS0641, IMS0642, IMS0643, IMS0750, IMS0752	CBS12357_Chr15_polished	SNP	568114	C	T	Heterozygous	ORF	NSG1: Protein NSG1 (Saccharomyces cerevisiae (strain ATCC 204508 / S288c))	(NSY)	Gly-163-Asn
IMS0641	IMS0637, IMS0638, IMS0639, IMS0640, IMS0641, IMS0642, IMS0643, IMS0750, IMS0752	CBS12357_Chr15_polished	SNP	568115	C	T	Heterozygous	ORF	NSG1: Protein NSG1 (Saccharomyces cerevisiae (strain ATCC 204508 / S288c))	(NSY)	Gly-163-Asn
IMS0641	IMS0637, IMS0638, IMS0639, IMS0640, IMS0641, IMS0642, IMS0643, IMS0750, IMS0751, IMS0752	CBS12357_Chr15_polished	SNP	634843	G	A	Heterozygous	ORF	PRP8: Pre-mRNA-splicing factor 8 (Saccharomyces cerevisiae (strain ATCC 204508 / S288c))	(NSY)	Ser-430-Phe
IMS0641	IMS0637, IMS0638, IMS0639, IMS0640, IMS0641, IMS0642, IMS0643, IMS0750, IMS0751, IMS0752	CBS12357_Chr15_polished	SNP	674449	C	T	Heterozygous	ORF	KOG1: Target of rapamycin complex 1 subunit KOG1 (Saccharomyces cerevisiae (strain ATCC 204508 / S288c))	(SYN)	Ser-1195-Ser
IMS0641	IMS0637, IMS0638, IMS0639, IMS0640, IMS0641, IMS0642, IMS0643, IMS0751	CBS12357_Chr16_polished	SNP	11722	G	A	Heterozygous	ORF	HXT9: Hexose transporter HXT9 (Saccharomyces cerevisiae (strain ATCC 204508 / S288c))	(SYN)	Gln-200-Gln
IMS0641	IMS0637, IMS0638, IMS0639, IMS0640, IMS0641, IMS0642, IMS0643	CBS12357_Chr16_polished	SNP	363069	C	T	Heterozygous	ORF	MSY1: Tyrosine--tRNA ligase	(NSY)	Ser-441-Phe
IMS0641	IMS0637, IMS0638, IMS0639, IMS0640, IMS0641, IMS0642, IMS0643, IMS0750, IMS0751, IMS0752	CBS12357_Chr16_polished	SNP	416457	C	T	Heterozygous	ORF	UBP16: Ubiquitin carboxyl-terminal hydrolase 16 (Saccharomyces cerevisiae (strain ATCC 204508 / S288c))	(NSY)	Pro-251-Leu
IMS0641	IMS0637, IMS0638, IMS0639, IMS0640, IMS0641, IMS0642, IMS0643, IMS0751	CBS12357_Chr16_polished	SNP	481460	G	A	Heterozygous	intergenic	SVL3: Styryl dye vacuolar localization protein 3 (Saccharomyces cerevisiae (strain ATCC 204508 / S288c)) (-) PHO85: Cyclin-dependent protein kinase PHO85 (Saccharomyces cerevisiae (strain ATCC 204508 / S288c)) (-)
IMS0641	IMS0637, IMS0638, IMS0639, IMS0640, IMS0641, IMS0642, IMS0643, IMS0750, IMS0751, IMS0752	CBS12357_Chr16_polished	SNP	687886	C	T	Heterozygous	intergenic	YPR071W: Uncharacterized membrane protein YPR071W (Saccharomyces cerevisiae (strain ATCC 204508 / S288c)) (+) NOT5: General negative regulator of transcription subunit 5 (Saccharomyces cerevisiae (strain ATCC 204508 / S288c)) (+)
IMS0641	IMS0637, IMS0638, IMS0639, IMS0640, IMS0641, IMS0642, IMS0643, IMS0750, IMS0751, IMS0752	CBS12357_Chr16_polished	SNP	687887	C	T	Heterozygous	intergenic	YPR071W: Uncharacterized membrane protein YPR071W (Saccharomyces cerevisiae (strain ATCC 204508 / S288c)) (+) NOT5: General negative regulator of transcription subunit 5 (Saccharomyces cerevisiae (strain ATCC 204508 / S288c)) (+)
IMS0641	IMS0637, IMS0638, IMS0639, IMS0640, IMS0641, IMS0642, IMS0643	CBS12357_Chr16_polished	SNP	801362	G	A	Heterozygous	ORF	LOA1: Lysophosphatidic acid:oleoyl-CoA acyltransferase 1 (Saccharomyces cerevisiae (strain ATCC 204508 / S288c))	(SYN)	Ile-147-Ile
IMS0641	IMS0637, IMS0638, IMS0639, IMS0640, IMS0641, IMS0642, IMS0643, IMS0750, IMS0751, IMS0752	CBS12357_Chr16_polished	SNP	826912	G	A	Heterozygous	ORF	TPO3: Polyamine transporter 3 (Saccharomyces cerevisiae (strain ATCC 204508 / S288c))	(NSY)	Thr-205-Ile
IMS0641	IMS0637, IMS0638, IMS0639, IMS0640, IMS0641, IMS0642, IMS0643, IMS0750, IMS0751, IMS0752	CBS12357_Chr16_polished	SNP	826913	G	A	Heterozygous	ORF	TPO3: Polyamine transporter 3 (Saccharomyces cerevisiae (strain ATCC 204508 / S288c))	(NSY)	Thr-205-Ile
IMS0642	IMS0637, IMS0638, IMS0639, IMS0640, IMS0641, IMS0642, IMS0643, IMS0750, IMS0751, IMS0752	CBS12357_Chr02_polished	SNP	97617	G	A	Heterozygous	ORF	SEF1: Putative transcription factor SEF1 (Saccharomyces cerevisiae (strain ATCC 204508 / S288c))	(NSY)	Leu-895-Phe
IMS0642	IMS0637, IMS0638, IMS0639, IMS0640, IMS0641, IMS0642, IMS0643, IMS0750, IMS0751, IMS0752	CBS12357_Chr02_polished	SNP	157456	G	A	Heterozygous	ORF	STU1: Protein STU1 (Saccharomyces cerevisiae (strain ATCC 204508 / S288c))	(NSY)	Pro-1147-Ser
IMS0642	IMS0637, IMS0638, IMS0639, IMS0640, IMS0641, IMS0642, IMS0643, IMS0750, IMS0751, IMS0752	CBS12357_Chr02_polished	SNP	253209	G	A	Heterozygous	intergenic	IPP1: Inorganic pyrophosphatase (Saccharomyces cerevisiae (strain ATCC 204508 / S288c)) (-) GRX7: Monothiol glutaredoxin-7 (Saccharomyces cerevisiae (strain ATCC 204508 / S288c)) (-)
IMS0642	IMS0642	CBS12357_Chr02_polished	SNP	560354	C	T	Heterozygous	ORF	NUM1: Nuclear migration protein NUM1 (Saccharomyces cerevisiae (strain ATCC 204508 / S288c))	(SYN)	His-2264-His
IMS0642	IMS0642	CBS12357_Chr02_polished	SNP	560393	C	T	Heterozygous	ORF	NUM1: Nuclear migration protein NUM1 (Saccharomyces cerevisiae (strain ATCC 204508 / S288c))	(SYN)	Ala-2277-Ala
IMS0642	IMS0642	CBS12357_Chr02_polished	SNP	560449	G	A	Heterozygous	ORF	NUM1: Nuclear migration protein NUM1 (Saccharomyces cerevisiae (strain ATCC 204508 / S288c))	(NSY)	Arg-2296-Lys
IMS0642	IMS0637, IMS0638, IMS0639, IMS0640, IMS0641, IMS0642, IMS0643, IMS0750, IMS0752	CBS12357_Chr02_polished	SNP	630726	G	A	Heterozygous	ORF	YDR186C: Uncharacterized protein YDR186C (Saccharomyces cerevisiae (strain ATCC 204508 / S288c))	(SYN)	Gly-702-Gly
IMS0642	IMS0637, IMS0638, IMS0639, IMS0640, IMS0641, IMS0642, IMS0643, IMS0750, IMS0752	CBS12357_Chr02_polished	SNP	631006	G	A	Heterozygous	ORF	YDR186C: Uncharacterized protein YDR186C (Saccharomyces cerevisiae (strain ATCC 204508 / S288c))	(NSY)	Ser-609-Phe
IMS0642	IMS0637, IMS0638, IMS0639, IMS0640, IMS0641, IMS0642, IMS0643, IMS0750, IMS0751, IMS0752	CBS12357_Chr02_polished	SNP	655168	C	T	Heterozygous	intergenic	RAV2: Regulator of V-ATPase in vacuolar membrane protein 2 (Saccharomyces cerevisiae (strain ATCC 204508 / S288c)) (-) COQ4: Ubiquinone biosynthesis protein COQ4, mitochondrial (Saccharomyces cerevisiae (strain ATCC 204508 / S288c)) (+)
IMS0642	IMS0637, IMS0638, IMS0639, IMS0640, IMS0641, IMS0642, IMS0643, IMS0750, IMS0752	CBS12357_Chr02_polished	SNP	688810	G	A	Heterozygous	ORF	RAD9: DNA repair protein RAD9 (Saccharomyces cerevisiae (strain ATCC 204508 / S288c))	(SYN)	Val-54-Val
IMS0642	IMS0637, IMS0638, IMS0639, IMS0640, IMS0641, IMS0642, IMS0643, IMS0750, IMS0752	CBS12357_Chr02_polished	SNP	771891	G	A	Heterozygous	ORF	AKR1: Palmitoyltransferase AKR1 (Saccharomyces cerevisiae (strain ATCC 204508 / S288c))	(NSY)	Ser-50-Phe
IMS0642	IMS0637, IMS0638, IMS0639, IMS0640, IMS0641, IMS0642, IMS0643, IMS0750, IMS0752	CBS12357_Chr02_polished	SNP	790138	G	A	Heterozygous	intergenic	MTH1: Protein MTH1 (Saccharomyces cerevisiae (strain ATCC 204508 / S288c)) (-) RNH202: Ribonuclease H2 subunit B (Saccharomyces cerevisiae (strain ATCC 204508 / S288c)) (+)
IMS0642	IMS0637, IMS0638, IMS0639, IMS0640, IMS0641, IMS0642, IMS0643, IMS0750, IMS0751, IMS0752	CBS12357_Chr02_polished	SNP	878522	A	G	Heterozygous	intergenic	TIM11: ATP synthase subunit e, mitochondrial (Saccharomyces cerevisiae (strain ATCC 204508 / S288c)) (-) PEP7: Vacuolar segregation protein PEP7 (Saccharomyces cerevisiae (strain ATCC 204508 / S288c)) (-)
IMS0642	IMS0637, IMS0638, IMS0639, IMS0640, IMS0641, IMS0642, IMS0643, IMS0750, IMS0752	CBS12357_Chr02_polished	SNP	883527	G	A	Heterozygous	ORF	YCG1: Condensin complex subunit 3 (Saccharomyces cerevisiae (strain ATCC 204508 / S288c))	(NSY)	Glu-92-Lys
IMS0642	IMS0637, IMS0638, IMS0639, IMS0640, IMS0641, IMS0642, IMS0643, IMS0750, IMS0752	CBS12357_Chr02_polished	SNP	1043256	C	T	Heterozygous	ORF	PDR15: ATP-dependent permease PDR15 (Saccharomyces cerevisiae (strain ATCC 204508 / S288c))	(SYN)	Leu-978-Leu
IMS0642	IMS0637, IMS0638, IMS0639, IMS0640, IMS0641, IMS0642, IMS0643, IMS0750, IMS0752	CBS12357_Chr02_polished	SNP	1060974	G	A	Heterozygous	ORF	SYF1: Pre-mRNA-splicing factor SYF1 (Saccharomyces cerevisiae (strain ATCC 204508 / S288c))	(SYN)	Gln-474-Gln
IMS0642	IMS0637, IMS0638, IMS0639, IMS0640, IMS0641, IMS0642, IMS0643, IMS0750, IMS0752	CBS12357_Chr02_polished	SNP	1077344	T	C	Heterozygous	ORF	SIP1: SNF1 protein kinase subunit beta-1 (Saccharomyces cerevisiae (strain ATCC 204508 / S288c))	(NSY)	Lys-520-Glu
IMS0642	IMS0637, IMS0638, IMS0639, IMS0640, IMS0641, IMS0642, IMS0643, IMS0750, IMS0751, IMS0752	CBS12357_Chr03_polished	SNP	143518	C	T	Heterozygous	intergenic	CWH43: Protein CWH43 (Saccharomyces cerevisiae (strain ATCC 204508 / S288c)) (-) SRD1: Pre-rRNA-processing protein SRD1 (Saccharomyces cerevisiae (strain ATCC 204508 / S288c)) (-)
IMS0642	IMS0637, IMS0638, IMS0639, IMS0640, IMS0641, IMS0642, IMS0643, IMS0750, IMS0752	CBS12357_Chr03_polished	SNP	252515	C	T	Heterozygous	ORF	SRB8: Mediator of RNA polymerase II transcription subunit 12 (Saccharomyces cerevisiae (strain ATCC 204508 / S288c))	(SYN)	Leu-517-Leu
IMS0642	IMS0637, IMS0638, IMS0639, IMS0640, IMS0641, IMS0642, IMS0643, IMS0750, IMS0752	CBS12357_Chr04_polished	SNP	140550	G	A	Heterozygous	intergenic	DLD1: D-lactate dehydrogenase [cytochrome] 1, mitochondrial (Saccharomyces cerevisiae (strain ATCC 204508 / S288c)) (-) PAR32: Protein PAR32 (Saccharomyces cerevisiae (strain ATCC 204508 / S288c)) (+)
IMS0642	IMS0637, IMS0638, IMS0639, IMS0640, IMS0641, IMS0642, IMS0643, IMS0750, IMS0752	CBS12357_Chr04_polished	SNP	140551	G	A	Heterozygous	intergenic	DLD1: D-lactate dehydrogenase [cytochrome] 1, mitochondrial (Saccharomyces cerevisiae (strain ATCC 204508 / S288c)) (-) PAR32: Protein PAR32 (Saccharomyces cerevisiae (strain ATCC 204508 / S288c)) (+)
IMS0642	IMS0637, IMS0638, IMS0639, IMS0640, IMS0641, IMS0642, IMS0643, IMS0750, IMS0752	CBS12357_Chr04_polished	SNP	140579	G	A	Heterozygous	intergenic	DLD1: D-lactate dehydrogenase [cytochrome] 1, mitochondrial (Saccharomyces cerevisiae (strain ATCC 204508 / S288c)) (-) PAR32: Protein PAR32 (Saccharomyces cerevisiae (strain ATCC 204508 / S288c)) (+)
IMS0642	IMS0637, IMS0638, IMS0639, IMS0640, IMS0641, IMS0642, IMS0643, IMS0750, IMS0752	CBS12357_Chr04_polished	SNP	140580	G	A	Heterozygous	intergenic	DLD1: D-lactate dehydrogenase [cytochrome] 1, mitochondrial (Saccharomyces cerevisiae (strain ATCC 204508 / S288c)) (-) PAR32: Protein PAR32 (Saccharomyces cerevisiae (strain ATCC 204508 / S288c)) (+)
IMS0642	IMS0637, IMS0638, IMS0639, IMS0640, IMS0641, IMS0642, IMS0643, IMS0750, IMS0752	CBS12357_Chr04_polished	SNP	213828	C	T	Heterozygous	intergenic	PPH21: Serine/threonine-protein phosphatase PP2A-1 catalytic subunit (Saccharomyces cerevisiae (strain ATCC 204508 / S288c)) (-) YDL133W: Uncharacterized membrane protein YDL133W (Saccharomyces cerevisiae (strain ATCC 204508 / S288c)) (+)
IMS0642	IMS0637, IMS0638, IMS0639, IMS0640, IMS0641, IMS0642, IMS0643, IMS0750, IMS0752	CBS12357_Chr04_polished	SNP	322258	C	T	Heterozygous	ORF	YDL073W: UPF0592 protein YDL073W (Saccharomyces cerevisiae (strain ATCC 204508 / S288c))	(SYN)	Phe-727-Phe
IMS0642	IMS0637, IMS0638, IMS0639, IMS0640, IMS0641, IMS0642, IMS0643, IMS0750, IMS0752	CBS12357_Chr04_polished	SNP	421048	G	A	Heterozygous	ORF	TSC13: Enoyl reductase TSC13 (Saccharomyces cerevisiae (strain ATCC 204508 / S288c))	(NSY)	Thr-15-Ile
IMS0642	IMS0637, IMS0638, IMS0639, IMS0640, IMS0641, IMS0642, IMS0643	CBS12357_Chr04_polished	SNP	653737	G	A	Heterozygous	ORF	GRS1: Glycine--tRNA ligase 1	(NSY)	Ser-585-Phe
IMS0642	IMS0637, IMS0638, IMS0639, IMS0640, IMS0641, IMS0642, IMS0643, IMS0751	CBS12357_Chr04_polished	INDEL	768008	G	GAA	Heterozygous	intergenic	SMP1 YPC1
IMS0642	IMS0637, IMS0638, IMS0639, IMS0640, IMS0641, IMS0642, IMS0643, IMS0750, IMS0751, IMS0752	CBS12357_Chr04_polished	SNP	934569	C	T	Heterozygous	ORF	PAF1: RNA polymerase II-associated protein 1 (Saccharomyces cerevisiae (strain ATCC 204508 / S288c))	(SYN)	Phe-358-Phe
IMS0642	IMS0637, IMS0638, IMS0639, IMS0640, IMS0641, IMS0642, IMS0643, IMS0750, IMS0752	CBS12357_Chr05_polished	SNP	77311	C	T	Heterozygous	ORF	YEL043W: Uncharacterized protein YEL043W (Saccharomyces cerevisiae (strain ATCC 204508 / S288c))	(NSY)	Ser-578-Leu
IMS0642	IMS0637, IMS0638, IMS0639, IMS0640, IMS0641, IMS0642, IMS0643, IMS0750, IMS0751, IMS0752	CBS12357_Chr05_polished	SNP	84964	C	T	Heterozygous	ORF	CYC7: Cytochrome c iso-2 (Saccharomyces cerevisiae (strain ATCC 204508 / S288c))	(NSY)	Gly-33-Arg
IMS0642	IMS0637, IMS0638, IMS0639, IMS0640, IMS0641, IMS0642, IMS0643, IMS0750, IMS0751, IMS0752	CBS12357_Chr05_polished	SNP	84965	C	T	Heterozygous	ORF	CYC7: Cytochrome c iso-2 (Saccharomyces cerevisiae (strain ATCC 204508 / S288c))	(SYN)	Glu-32-Glu
IMS0642	IMS0637, IMS0638, IMS0639, IMS0640, IMS0641, IMS0642, IMS0643, IMS0750, IMS0751, IMS0752	CBS12357_Chr05_polished	SNP	87347	G	A	Heterozygous	ORF	RAD23: UV excision repair protein RAD23 (Saccharomyces cerevisiae (strain ATCC 204508 / S288c))	(SYN)	Val-87-Val
IMS0642	IMS0637, IMS0638, IMS0639, IMS0640, IMS0641, IMS0642, IMS0643, IMS0750, IMS0752	CBS12357_Chr05_polished	SNP	112159	G	A	Heterozygous	ORF	YEL023C: Uncharacterized protein YEL023C (Saccharomyces cerevisiae (strain ATCC 204508 / S288c))	(NON)	Arg-609-STP
IMS0642	IMS0637, IMS0638, IMS0639, IMS0640, IMS0641, IMS0642, IMS0643, IMS0750, IMS0751, IMS0752	CBS12357_Chr05_polished	SNP	168525	C	T	Heterozygous	ORF	NUG1: Nuclear GTP-binding protein NUG1 (Saccharomyces cerevisiae (strain ATCC 204508 / S288c))	(NSY)	Thr-258-Ile
IMS0642	IMS0637, IMS0638, IMS0639, IMS0640, IMS0641, IMS0642, IMS0643, IMS0750, IMS0751, IMS0752	CBS12357_Chr05_polished	SNP	315477	G	A	Heterozygous	ORF	PTP3: Tyrosine-protein phosphatase 3 (Saccharomyces cerevisiae (strain ATCC 204508 / S288c))	(SYN)	Leu-614-Leu
IMS0642	IMS0637, IMS0638, IMS0639, IMS0640, IMS0641, IMS0642, IMS0643	CBS12357_Chr05_polished	SNP	499058	G	A	Heterozygous	intergenic	BUR6: Negative cofactor 2 complex subunit alpha (Saccharomyces cerevisiae (strain ATCC 204508 / S288c)) (-) SPT2: Protein SPT2 (Saccharomyces cerevisiae (strain ATCC 204508 / S288c)) (-)
IMS0642	IMS0637, IMS0638, IMS0639, IMS0640, IMS0641, IMS0642, IMS0643	CBS12357_Chr05_polished	SNP	499059	G	A	Heterozygous	intergenic	BUR6: Negative cofactor 2 complex subunit alpha (Saccharomyces cerevisiae (strain ATCC 204508 / S288c)) (-) SPT2: Protein SPT2 (Saccharomyces cerevisiae (strain ATCC 204508 / S288c)) (-)
IMS0642	IMS0637, IMS0638, IMS0639, IMS0640, IMS0641, IMS0642, IMS0643, IMS0750, IMS0752	CBS12357_Chr07_polished	SNP	362924	C	T	Heterozygous	ORF	YGL082W: Uncharacterized protein YGL082W (Saccharomyces cerevisiae (strain ATCC 204508 / S288c))	(SYN)	Val-42-Val
IMS0642	IMS0637, IMS0638, IMS0639, IMS0640, IMS0641, IMS0642, IMS0643, IMS0750, IMS0751, IMS0752	CBS12357_Chr07_polished	SNP	365406	C	T	Heterozygous	intergenic	YGL081W: Uncharacterized protein YGL081W (Saccharomyces cerevisiae (strain ATCC 204508 / S288c)) (+) FMP37: Mitochondrial pyruvate carrier 1 (Saccharomyces cerevisiae (strain ATCC 204508 / S288c)) (+)
IMS0642	IMS0637, IMS0638, IMS0639, IMS0640, IMS0641, IMS0642, IMS0643, IMS0750, IMS0752	CBS12357_Chr07_polished	SNP	512489	C	T	Heterozygous	ORF	SEC9: Protein transport protein SEC9 (Saccharomyces cerevisiae (strain ATCC 204508 / S288c))	(NSY)	Gly-167-Glu
IMS0642	IMS0637, IMS0638, IMS0639, IMS0640, IMS0641, IMS0642, IMS0643, IMS0750, IMS0751, IMS0752	CBS12357_Chr07_polished	INDEL	568985	G	GA	Heterozygous	intergenic	NQM1 RME1
IMS0642	IMS0637, IMS0638, IMS0639, IMS0640, IMS0641, IMS0642, IMS0643	CBS12357_Chr07_polished	SNP	705491	C	T	Heterozygous	ORF	SPT6: Transcription elongation factor SPT6 (Saccharomyces cerevisiae (strain ATCC 204508 / S288c))	(SYN)	Phe-1112-Phe
IMS0642	IMS0637, IMS0638, IMS0639, IMS0640, IMS0641, IMS0642, IMS0643	CBS12357_Chr07_polished	SNP	729398	C	T	Heterozygous	ORF	UTP8: U3 small nucleolar RNA-associated protein 8 (Saccharomyces cerevisiae (strain ATCC 204508 / S288c))	(NSY)	Asp-640-Asn
IMS0642	IMS0637, IMS0638, IMS0639, IMS0640, IMS0641, IMS0642, IMS0643	CBS12357_Chr07_polished	INDEL	764982	A	AT	Heterozygous	intergenic	ENP2 ECL1
IMS0642	IMS0637, IMS0638, IMS0639, IMS0640, IMS0641, IMS0642, IMS0643, IMS0750, IMS0751, IMS0752	CBS12357_Chr07_polished	SNP	890083	C	T	Heterozygous	ORF	ZPR1: Zinc finger protein ZPR1 (Saccharomyces cerevisiae (strain ATCC 204508 / S288c))	(NSY)	Ser-327-Phe
IMS0642	IMS0637, IMS0638, IMS0639, IMS0640, IMS0641, IMS0642, IMS0643, IMS0750, IMS0751, IMS0752	CBS12357_Chr07_polished	SNP	955111	G	A	Heterozygous	ORF	BRF1: Transcription factor IIIB 70 kDa subunit (Saccharomyces cerevisiae (strain ATCC 204508 / S288c))	(NSY)	Pro-321-Ser
IMS0642	IMS0637, IMS0638, IMS0639, IMS0640, IMS0641, IMS0642, IMS0643	CBS12357_Chr07_polished	SNP	1042378	G	A	Heterozygous	ORF	ALR1: Magnesium transporter ALR1 (Saccharomyces cerevisiae (strain ATCC 204508 / S288c))	(SYN)	Glu-258-Glu
IMS0642	IMS0637, IMS0638, IMS0639, IMS0640, IMS0641, IMS0642, IMS0643	CBS12357_Chr07_polished	SNP	1042379	G	A	Heterozygous	ORF	ALR1: Magnesium transporter ALR1 (Saccharomyces cerevisiae (strain ATCC 204508 / S288c))	(NSY)	Asp-259-Asn
IMS0642	IMS0637, IMS0638, IMS0639, IMS0640, IMS0641, IMS0642, IMS0643, IMS0750, IMS0751, IMS0752	CBS12357_Chr08_polished	SNP	79588	C	T	Heterozygous	intergenic	RIM4: Meiotic activator RIM4 (Saccharomyces cerevisiae (strain ATCC 204508 / S288c)) (+) NPR3: Nitrogen permease regulator 3 (Saccharomyces cerevisiae (strain ATCC 204508 / S288c)) (-)
IMS0642	IMS0637, IMS0638, IMS0639, IMS0640, IMS0641, IMS0642, IMS0643, IMS0750, IMS0752	CBS12357_Chr08_polished	SNP	131483	C	T	Heterozygous	ORF	STP2: Transcription factor STP2 (Saccharomyces cerevisiae (strain ATCC 204508 / S288c))	(NSY)	Ser-181-Leu
IMS0642	IMS0637, IMS0638, IMS0639, IMS0640, IMS0641, IMS0642, IMS0643, IMS0750, IMS0752	CBS12357_Chr08_polished	INDEL	360253	G	GA	Heterozygous	intergenic	RUP1 SFL1
IMS0642	IMS0637, IMS0638, IMS0639, IMS0640, IMS0641, IMS0642, IMS0643, IMS0751	CBS12357_Chr08_polished	SNP	520523	C	T	Heterozygous	ORF	HER1: HMG2-induced ER-remodeling protein 1 (Saccharomyces cerevisiae (strain ATCC 204508 / S288c))	(NSY)	Pro-54-Phe
IMS0642	IMS0637, IMS0638, IMS0639, IMS0640, IMS0641, IMS0642, IMS0643, IMS0751	CBS12357_Chr08_polished	SNP	520524	C	T	Heterozygous	ORF	HER1: HMG2-induced ER-remodeling protein 1 (Saccharomyces cerevisiae (strain ATCC 204508 / S288c))	(NSY)	Pro-54-Phe
IMS0642	IMS0637, IMS0638, IMS0639, IMS0640, IMS0641, IMS0642, IMS0643, IMS0750, IMS0751, IMS0752	CBS12357_Chr08_polished	SNP	589838	C	T	Heterozygous	intergenic	FSF1: Probable mitochondrial transport protein FSF1 (Saccharomyces cerevisiae (strain ATCC 204508 / S288c)) (-) YTM1: Ribosome biogenesis protein YTM1 (Saccharomyces cerevisiae (strain ATCC 204508 / S288c)) (+)
IMS0642	IMS0637, IMS0638, IMS0639, IMS0640, IMS0641, IMS0642, IMS0643, IMS0750, IMS0751, IMS0752	CBS12357_Chr08_polished	SNP	595605	G	A	Heterozygous	ORF	MOD5: tRNA dimethylallyltransferase	(NSY)	Glu-121-Lys
IMS0642	IMS0637, IMS0638, IMS0639, IMS0640, IMS0641, IMS0642, IMS0643	CBS12357_Chr08_polished	SNP	755407	G	A	Heterozygous	intergenic	MSC6: Meiotic sister-chromatid recombination protein 6, mitochondrial (Saccharomyces cerevisiae (strain ATCC 204508 / S288c)) (-) GDS1: Protein GDS1 (Saccharomyces cerevisiae (strain ATCC 204508 / S288c)) (+)
IMS0642	IMS0637, IMS0638, IMS0639, IMS0640, IMS0641, IMS0642, IMS0643, IMS0750, IMS0751, IMS0752	CBS12357_Chr08_polished	CNV	823000	835000	Duplication		ORF
IMS0642	IMS0637, IMS0638, IMS0639, IMS0640, IMS0641, IMS0642, IMS0643, IMS0750, IMS0751, IMS0752	CBS12357_Chr09_polished	SNP	101194	C	T	Heterozygous	ORF	MET18: DNA repair/transcription protein MET18/MMS19 (Saccharomyces cerevisiae (strain ATCC 204508 / S288c))	(SYN)	Ile-788-Ile
IMS0642	IMS0637, IMS0638, IMS0639, IMS0640, IMS0641, IMS0642, IMS0643, IMS0750, IMS0752	CBS12357_Chr09_polished	INDEL	232765	C	CA	Heterozygous	intergenic	YIL055C RHR2
IMS0642	IMS0637, IMS0638, IMS0639, IMS0640, IMS0641, IMS0642, IMS0643, IMS0750, IMS0751, IMS0752	CBS12357_Chr10_polished	SNP	154429	C	T	Heterozygous	ORF	YJL132W: Uncharacterized protein YJL132W (Saccharomyces cerevisiae (strain ATCC 204508 / S288c))	(NON)	Gln-119-STP
IMS0642	IMS0637, IMS0638, IMS0639, IMS0640, IMS0641, IMS0642, IMS0643, IMS0750, IMS0751, IMS0752	CBS12357_Chr10_polished	SNP	154745	C	T	Heterozygous	ORF	YJL132W: Uncharacterized protein YJL132W (Saccharomyces cerevisiae (strain ATCC 204508 / S288c))	(NSY)	Ala-224-Val
IMS0642	IMS0637, IMS0638, IMS0639, IMS0640, IMS0641, IMS0642, IMS0643, IMS0750, IMS0752	CBS12357_Chr10_polished	SNP	278249	G	A	Heterozygous	ORF	SCP160: Protein SCP160 (Saccharomyces cerevisiae (strain ATCC 204508 / S288c))	(NSY)	His-138-Tyr
IMS0642	IMS0637, IMS0638, IMS0639, IMS0640, IMS0641, IMS0642, IMS0643, IMS0750, IMS0752	CBS12357_Chr10_polished	SNP	278250	G	A	Heterozygous	ORF	SCP160: Protein SCP160 (Saccharomyces cerevisiae (strain ATCC 204508 / S288c))	(SYN)	Asn-137-Asn
IMS0642	IMS0637, IMS0638, IMS0639, IMS0640, IMS0641, IMS0642, IMS0643, IMS0750, IMS0751, IMS0752	CBS12357_Chr10_polished	SNP	435502	C	T	Heterozygous	intergenic	SAG1: Alpha-agglutinin (Saccharomyces cerevisiae (strain ATCC 204508 / S288c)) (-) APL1: AP-2 complex subunit beta (Saccharomyces cerevisiae (strain ATCC 204508 / S288c)) (+)
IMS0642	IMS0637, IMS0638, IMS0639, IMS0640, IMS0641, IMS0642, IMS0643, IMS0750, IMS0751, IMS0752	CBS12357_Chr10_polished	SNP	585530	G	A	Homozygous	ORF	BUD4: Bud site selection protein 4 (Saccharomyces cerevisiae (strain ATCC 204508 / S288c))	(SYN)	Leu-1109-Leu
IMS0642	IMS0637, IMS0638, IMS0639, IMS0640, IMS0641, IMS0642, IMS0643, IMS0750, IMS0751, IMS0752	CBS12357_Chr10_polished	SNP	585531	G	A	Homozygous	ORF	BUD4: Bud site selection protein 4 (Saccharomyces cerevisiae (strain ATCC 204508 / S288c))	(NSY)	Gly-1110-Arg
IMS0642	IMS0637, IMS0638, IMS0639, IMS0640, IMS0641, IMS0642, IMS0643, IMS0750, IMS0752	CBS12357_Chr11_polished	SNP	178074	C	T	Heterozygous	ORF	OCT1: Mitochondrial intermediate peptidase (Saccharomyces cerevisiae (strain ATCC 204508 / S288c))	(SYN)	Leu-355-Leu
IMS0642	IMS0637, IMS0638, IMS0639, IMS0640, IMS0641, IMS0642, IMS0643, IMS0750, IMS0752	CBS12357_Chr11_polished	SNP	280352	G	A	Heterozygous	ORF	YKL077W: Uncharacterized protein YKL077W (Saccharomyces cerevisiae (strain ATCC 204508 / S288c))	(NSY)	Arg-196-Lys
IMS0642	IMS0637, IMS0638, IMS0639, IMS0640, IMS0641, IMS0642, IMS0643, IMS0750, IMS0752	CBS12357_Chr11_polished	SNP	280353	G	A	Heterozygous	ORF	YKL077W: Uncharacterized protein YKL077W (Saccharomyces cerevisiae (strain ATCC 204508 / S288c))	(NSY)	Arg-196-Lys
IMS0642	IMS0637, IMS0638, IMS0639, IMS0640, IMS0641, IMS0642, IMS0643, IMS0750, IMS0751, IMS0752	CBS12357_Chr11_polished	SNP	311170	C	T	Heterozygous	ORF	BLI1: Biogenesis of lysosome-related organelles complex 1 subunit BLI1 (Saccharomyces cerevisiae (strain ATCC 204508 / S288c))	(NON)	Gln-94-STP
IMS0642	IMS0637, IMS0638, IMS0639, IMS0640, IMS0641, IMS0642, IMS0643, IMS0750, IMS0752	CBS12357_Chr11_polished	SNP	381491	G	A	Heterozygous	ORF	CDC16: Anaphase-promoting complex subunit CDC16 (Saccharomyces cerevisiae (strain ATCC 204508 / S288c))	(SYN)	Leu-689-Leu
IMS0642	IMS0637, IMS0638, IMS0639, IMS0640, IMS0641, IMS0642, IMS0643, IMS0750, IMS0752	CBS12357_Chr11_polished	SNP	406726	G	A	Heterozygous	ORF	CCE1: Cruciform cutting endonuclease 1	(NSY)	Ser-325-Phe
IMS0642	IMS0637, IMS0638, IMS0639, IMS0640, IMS0641, IMS0642, IMS0643	CBS12357_Chr11_polished	SNP	531681	C	T	Heterozygous	ORF	DYN1: Dynein heavy chain	(NSY)	Arg-518-Lys
IMS0642	IMS0637, IMS0638, IMS0639, IMS0640, IMS0641, IMS0642, IMS0643	CBS12357_Chr11_polished	SNP	532470	C	T	Heterozygous	ORF	DYN1: Dynein heavy chain	(NON)	Trp-255-STP
IMS0642	IMS0637, IMS0638, IMS0639, IMS0640, IMS0641, IMS0642, IMS0643, IMS0750, IMS0751, IMS0752	CBS12357_Chr11_polished	SNP	541212	C	T	Heterozygous	ORF	TIF1: ATP-dependent RNA helicase eIF4A (Saccharomyces cerevisiae (strain ATCC 204508 / S288c))	(SYN)	Phe-355-Phe
IMS0642	IMS0637, IMS0638, IMS0639, IMS0640, IMS0641, IMS0642, IMS0643, IMS0750, IMS0751, IMS0752	CBS12357_Chr11_polished	SNP	590105	C	T	Heterozygous	ORF	TVP38: Golgi apparatus membrane protein TVP38 (Saccharomyces cerevisiae (strain ATCC 204508 / S288c))	(NSY)	Arg-198-Lys
IMS0642	IMS0637, IMS0638, IMS0639, IMS0640, IMS0641, IMS0642, IMS0643, IMS0750, IMS0751, IMS0752	CBS12357_Chr11_polished	SNP	633186	G	A	Heterozygous	intergenic	SIR1: Regulatory protein SIR1 (Saccharomyces cerevisiae (strain ATCC 204508 / S288c)) (+) FLO10: Flocculation protein FLO10 (Saccharomyces cerevisiae (strain ATCC 204508 / S288c)) (+)
IMS0642	IMS0637, IMS0638, IMS0639, IMS0640, IMS0641, IMS0642, IMS0643, IMS0750, IMS0751, IMS0752	CBS12357_Chr11_polished	SNP	633187	G	A	Heterozygous	intergenic	SIR1: Regulatory protein SIR1 (Saccharomyces cerevisiae (strain ATCC 204508 / S288c)) (+) FLO10: Flocculation protein FLO10 (Saccharomyces cerevisiae (strain ATCC 204508 / S288c)) (+)
IMS0642	IMS0637, IMS0638, IMS0639, IMS0640, IMS0641, IMS0642, IMS0643, IMS0751	CBS12357_Chr12_polished	SNP	210682	C	T	Heterozygous	ORF	RAD5: DNA repair protein RAD5 (Saccharomyces cerevisiae (strain ATCC 204508 / S288c))	(SYN)	Tyr-248-Tyr
IMS0642	IMS0637, IMS0638, IMS0639, IMS0640, IMS0641, IMS0642, IMS0643, IMS0751	CBS12357_Chr12_polished	SNP	210683	C	T	Heterozygous	ORF	RAD5: DNA repair protein RAD5 (Saccharomyces cerevisiae (strain ATCC 204508 / S288c))	(NSY)	Pro-249-Ser
IMS0642	IMS0637, IMS0638, IMS0639, IMS0640, IMS0641, IMS0642, IMS0643, IMS0750, IMS0751, IMS0752	CBS12357_Chr12_polished	SNP	310723	G	A	Heterozygous	ORF	CSF1: Protein CSF1 (Saccharomyces cerevisiae (strain ATCC 204508 / S288c))	(NSY)	Ser-2708-Phe
IMS0642	IMS0637, IMS0638, IMS0639, IMS0640, IMS0641, IMS0642, IMS0643, IMS0750, IMS0751, IMS0752	CBS12357_Chr12_polished	SNP	310724	G	A	Heterozygous	ORF	CSF1: Protein CSF1 (Saccharomyces cerevisiae (strain ATCC 204508 / S288c))	(NSY)	Ser-2708-Phe
IMS0642	IMS0637, IMS0638, IMS0639, IMS0640, IMS0641, IMS0642, IMS0643, IMS0750, IMS0751, IMS0752	CBS12357_Chr12_polished	SNP	335327	G	A	Heterozygous	intergenic	IOC2: ISWI one complex protein 2 (Saccharomyces cerevisiae (strain ATCC 204508 / S288c)) (-) KIN2: Serine/threonine-protein kinase KIN2 (Saccharomyces cerevisiae (strain ATCC 204508 / S288c)) (+)
IMS0642	IMS0637, IMS0638, IMS0639, IMS0640, IMS0641, IMS0642, IMS0643, IMS0750, IMS0752	CBS12357_Chr12_polished	SNP	391738	G	A	Heterozygous	ORF	SRN2: Protein SRN2 (Saccharomyces cerevisiae (strain ATCC 204508 / S288c))	(NSY)	Glu-113-Lys
IMS0642	IMS0637, IMS0638, IMS0639, IMS0640, IMS0641, IMS0642, IMS0643, IMS0750, IMS0751, IMS0752	CBS12357_Chr12_polished	SNP	416149	C	T	Heterozygous	ORF	CKI1: Choline kinase (Saccharomyces cerevisiae (strain ATCC 204508 / S288c))	(NSY)	Leu-524-Phe
IMS0642	IMS0637, IMS0638, IMS0639, IMS0640, IMS0641, IMS0642, IMS0643, IMS0750, IMS0752	CBS12357_Chr12_polished	SNP	621148	C	T	Heterozygous	ORF	MDL1: ATP-dependent permease MDL1	(SYN)	Val-231-Val
IMS0642	IMS0637, IMS0638, IMS0639, IMS0640, IMS0641, IMS0642, IMS0643, IMS0750, IMS0751, IMS0752	CBS12357_Chr12_polished	SNP	807962	C	T	Heterozygous	ORF	YLR297W: Uncharacterized vacuolar protein YLR297W (Saccharomyces cerevisiae (strain ATCC 204508 / S288c))	(NSY)	Thr-108-Ile
IMS0642	IMS0637, IMS0638, IMS0639, IMS0640, IMS0641, IMS0642, IMS0643, IMS0750, IMS0751, IMS0752	CBS12357_Chr12_polished	SNP	807963	C	T	Heterozygous	ORF	YLR297W: Uncharacterized vacuolar protein YLR297W (Saccharomyces cerevisiae (strain ATCC 204508 / S288c))	(NSY)	Thr-108-Ile
IMS0642	IMS0637, IMS0638, IMS0639, IMS0640, IMS0641, IMS0642, IMS0643, IMS0750, IMS0752	CBS12357_Chr12_polished	SNP	1025686	C	T	Heterozygous	intergenic	UTP21: U3 small nucleolar RNA-associated protein 21 (Saccharomyces cerevisiae (strain ATCC 204508 / S288c)) (-) VIP1: Inositol hexakisphosphate and diphosphoinositol-pentakisphosphate kinase (Saccharomyces cerevisiae (strain ATCC 204508 / S288c)) (+)
IMS0642	IMS0637, IMS0638, IMS0639, IMS0640, IMS0641, IMS0642, IMS0643, IMS0750, IMS0752	CBS12357_Chr12_polished	SNP	1059507	C	T	Heterozygous	intergenic	SPP382: Pre-mRNA-splicing factor SPP382 (Saccharomyces cerevisiae (strain ATCC 204508 / S288c)) (+) TUS1: Rho1 guanine nucleotide exchange factor TUS1 (Saccharomyces cerevisiae (strain ATCC 204508 / S288c)) (+)
IMS0642	IMS0637, IMS0638, IMS0639, IMS0640, IMS0641, IMS0642, IMS0643, IMS0750, IMS0752	CBS12357_Chr12_polished	SNP	1134444	C	T	Heterozygous	ORF	NBP1: NAP1-binding protein (Saccharomyces cerevisiae (strain ATCC 204508 / S288c))	(NSY)	Asp-201-Asn
IMS0642	IMS0637, IMS0638, IMS0639, IMS0640, IMS0641, IMS0642, IMS0643, IMS0750, IMS0751, IMS0752	CBS12357_Chr13_polished	SNP	13970	G	A	Heterozygous	intergenic	MAL31: Maltose permease MAL31 (Saccharomyces cerevisiae (strain ATCC 204508 / S288c)) (-) VEL1: Protein VEL1 (Saccharomyces cerevisiae (strain ATCC 204508 / S288c)) (+)
IMS0642	IMS0637, IMS0638, IMS0639, IMS0640, IMS0641, IMS0642, IMS0643	CBS12357_Chr13_polished	SNP	28313	C	T	Heterozygous	intergenic	ERO1: Endoplasmic oxidoreductin-1 (Saccharomyces cerevisiae (strain ATCC 204508 / S288c)) (-) COX14: Cytochrome c oxidase assembly protein COX14 (Saccharomyces cerevisiae (strain ATCC 204508 / S288c)) (-)
IMS0642	IMS0637, IMS0638, IMS0639, IMS0640, IMS0641, IMS0642, IMS0643	CBS12357_Chr13_polished	SNP	28314	C	T	Heterozygous	intergenic	ERO1: Endoplasmic oxidoreductin-1 (Saccharomyces cerevisiae (strain ATCC 204508 / S288c)) (-) COX14: Cytochrome c oxidase assembly protein COX14 (Saccharomyces cerevisiae (strain ATCC 204508 / S288c)) (-)
IMS0642	IMS0637, IMS0638, IMS0639, IMS0640, IMS0641, IMS0642, IMS0643, IMS0750, IMS0751, IMS0752	CBS12357_Chr13_polished	SNP	395583	G	A	Heterozygous	intergenic	AEP1: ATPase expression protein 1, mitochondrial (Saccharomyces cerevisiae (strain ATCC 204508 / S288c)) (+) KAR5: Nuclear fusion protein KAR5 (Saccharomyces cerevisiae (strain ATCC 204508 / S288c)) (+)
IMS0642	IMS0637, IMS0638, IMS0639, IMS0640, IMS0641, IMS0642, IMS0643, IMS0750, IMS0751, IMS0752	CBS12357_Chr13_polished	SNP	395584	G	A	Heterozygous	intergenic	AEP1: ATPase expression protein 1, mitochondrial (Saccharomyces cerevisiae (strain ATCC 204508 / S288c)) (+) KAR5: Nuclear fusion protein KAR5 (Saccharomyces cerevisiae (strain ATCC 204508 / S288c)) (+)
IMS0642	IMS0637, IMS0638, IMS0639, IMS0640, IMS0641, IMS0642, IMS0643, IMS0750, IMS0751, IMS0752	CBS12357_Chr13_polished	SNP	435090	G	A	Heterozygous	ORF	GFA1: Glucosamine--fructose-6-phosphate aminotransferase [isomerizing] (Saccharomyces cerevisiae (strain ATCC 204508 / S288c))	(SYN)	Glu-623-Glu
IMS0642	IMS0637, IMS0638, IMS0639, IMS0640, IMS0641, IMS0642, IMS0643, IMS0751	CBS12357_Chr13_polished	SNP	527322	C	T	Heterozygous	intergenic	RRB1: Ribosome assembly protein RRB1 (Saccharomyces cerevisiae (strain ATCC 204508 / S288c)) (-) JLP2: Protein JLP2 (Saccharomyces cerevisiae (strain ATCC 204508 / S288c)) (-)
IMS0642	IMS0637, IMS0638, IMS0639, IMS0640, IMS0641, IMS0642, IMS0643, IMS0750, IMS0751, IMS0752	CBS12357_Chr13_polished	SNP	670963	G	A	Heterozygous	ORF	HFA1: Acetyl-CoA carboxylase	(NSY)	Leu-2018-Phe
IMS0642	IMS0637, IMS0638, IMS0639, IMS0640, IMS0641, IMS0642, IMS0643, IMS0750, IMS0751, IMS0752	CBS12357_Chr14_polished	SNP	50786	C	T	Heterozygous	ORF	KRI1: Protein KRI1 (Saccharomyces cerevisiae (strain ATCC 204508 / S288c))	(SYN)	Lys-198-Lys
IMS0642	IMS0637, IMS0638, IMS0639, IMS0640, IMS0641, IMS0642, IMS0643, IMS0750, IMS0751, IMS0752	CBS12357_Chr14_polished	SNP	94253	A	G	Heterozygous	intergenic	CUS2: Cold sensitive U2 snRNA suppressor 2 (Saccharomyces cerevisiae (strain ATCC 204508 / S288c)) (+) MRPL10: 54S ribosomal protein L10, mitochondrial (Saccharomyces cerevisiae (strain ATCC 204508 / S288c)) (-)
IMS0642	IMS0637, IMS0638, IMS0639, IMS0640, IMS0641, IMS0642, IMS0643, IMS0750, IMS0752	CBS12357_Chr14_polished	SNP	251593	C	T	Heterozygous	ORF	SPS18: Sporulation protein SPS18 (Saccharomyces cerevisiae (strain ATCC 204508 / S288c))	(NSY)	Gly-162-Lys
IMS0642	IMS0637, IMS0638, IMS0639, IMS0640, IMS0641, IMS0642, IMS0643, IMS0750, IMS0752	CBS12357_Chr14_polished	SNP	251594	C	T	Heterozygous	ORF	SPS18: Sporulation protein SPS18 (Saccharomyces cerevisiae (strain ATCC 204508 / S288c))	(NSY)	Gly-162-Lys
IMS0642	IMS0637, IMS0638, IMS0639, IMS0640, IMS0641, IMS0642, IMS0643, IMS0750, IMS0751, IMS0752	CBS12357_Chr14_polished	SNP	590521	C	T	Heterozygous	ORF	YNL019C: Uncharacterized membrane protein YNL019C (Saccharomyces cerevisiae (strain ATCC 204508 / S288c))	(SYN)	Val-212-Val
IMS0642	IMS0637, IMS0638, IMS0639, IMS0640, IMS0641, IMS0642, IMS0643, IMS0750, IMS0751, IMS0752	CBS12357_Chr14_polished	SNP	591226	G	A	Heterozygous	intergenic	YNL019C: Uncharacterized membrane protein YNL019C (Saccharomyces cerevisiae (strain ATCC 204508 / S288c)) (-) YNL034W: Uncharacterized protein YNL034W (Saccharomyces cerevisiae (strain ATCC 204508 / S288c)) (-)
IMS0642	IMS0637, IMS0638, IMS0639, IMS0640, IMS0641, IMS0642, IMS0643, IMS0750, IMS0751, IMS0752	CBS12357_Chr14_polished	SNP	674683	C	T	Homozygous	ORF	SSK2: MAP kinase kinase kinase SSK2 (Saccharomyces cerevisiae (strain ATCC 204508 / S288c))	(NSY)	Glu-1385-Lys
IMS0642	IMS0637, IMS0638, IMS0639, IMS0640, IMS0641, IMS0642, IMS0643, IMS0750, IMS0751, IMS0752	CBS12357_Chr15_polished	SNP	122769	G	A	Heterozygous	ORF	MPD2: Protein disulfide isomerase MPD2 (Saccharomyces cerevisiae (strain ATCC 204508 / S288c))	(NSY)	Thr-253-Ile
IMS0642	IMS0637, IMS0638, IMS0639, IMS0640, IMS0641, IMS0642, IMS0643, IMS0750, IMS0752	CBS12357_Chr15_polished	SNP	185012	G	A	Heterozygous	intergenic	MAM3: Protein MAM3 (Saccharomyces cerevisiae (strain ATCC 204508 / S288c)) (-) GPD2: Glycerol-3-phosphate dehydrogenase [NAD(+)] 2, mitochondrial (Saccharomyces cerevisiae (strain ATCC 204508 / S288c)) (+)
IMS0642	IMS0637, IMS0638, IMS0639, IMS0640, IMS0641, IMS0642, IMS0643, IMS0750, IMS0752	CBS12357_Chr15_polished	SNP	192006	C	T	Heterozygous	ORF	GPM3: Phosphoglycerate mutase 3 (Saccharomyces cerevisiae (strain ATCC 204508 / S288c))	(SYN)	Val-249-Val
IMS0642	IMS0637, IMS0638, IMS0639, IMS0640, IMS0641, IMS0642, IMS0643, IMS0750, IMS0752	CBS12357_Chr15_polished	SNP	282278	G	A	Heterozygous	ORF	TOP1: DNA topoisomerase 1 (Saccharomyces cerevisiae (strain ATCC 204508 / S288c))	(SYN)	Phe-643-Phe
IMS0642	IMS0637, IMS0638, IMS0639, IMS0640, IMS0641, IMS0642, IMS0643, IMS0750, IMS0751, IMS0752	CBS12357_Chr15_polished	SNP	405694	C	T	Heterozygous	ORF	SMF2: Manganese transporter SMF2 (Saccharomyces cerevisiae (strain ATCC 204508 / S288c))	(SYN)	His-310-His
IMS0642	IMS0637, IMS0638, IMS0639, IMS0640, IMS0641, IMS0642, IMS0643, IMS0750, IMS0752	CBS12357_Chr15_polished	SNP	568114	C	T	Heterozygous	ORF	NSG1: Protein NSG1 (Saccharomyces cerevisiae (strain ATCC 204508 / S288c))	(NSY)	Gly-163-Asn
IMS0642	IMS0637, IMS0638, IMS0639, IMS0640, IMS0641, IMS0642, IMS0643, IMS0750, IMS0752	CBS12357_Chr15_polished	SNP	568115	C	T	Heterozygous	ORF	NSG1: Protein NSG1 (Saccharomyces cerevisiae (strain ATCC 204508 / S288c))	(NSY)	Gly-163-Asn
IMS0642	IMS0637, IMS0638, IMS0639, IMS0640, IMS0641, IMS0642, IMS0643, IMS0750, IMS0751, IMS0752	CBS12357_Chr15_polished	SNP	634843	G	A	Heterozygous	ORF	PRP8: Pre-mRNA-splicing factor 8 (Saccharomyces cerevisiae (strain ATCC 204508 / S288c))	(NSY)	Ser-430-Phe
IMS0642	IMS0637, IMS0638, IMS0639, IMS0640, IMS0641, IMS0642, IMS0643, IMS0750, IMS0751, IMS0752	CBS12357_Chr15_polished	SNP	674449	C	T	Heterozygous	ORF	KOG1: Target of rapamycin complex 1 subunit KOG1 (Saccharomyces cerevisiae (strain ATCC 204508 / S288c))	(SYN)	Ser-1195-Ser
IMS0642	IMS0637, IMS0638, IMS0639, IMS0640, IMS0641, IMS0642, IMS0643, IMS0751	CBS12357_Chr16_polished	SNP	11722	G	A	Heterozygous	ORF	HXT9: Hexose transporter HXT9 (Saccharomyces cerevisiae (strain ATCC 204508 / S288c))	(SYN)	Gln-200-Gln
IMS0642	IMS0637, IMS0638, IMS0639, IMS0640, IMS0641, IMS0642, IMS0643	CBS12357_Chr16_polished	SNP	363069	C	T	Heterozygous	ORF	MSY1: Tyrosine--tRNA ligase	(NSY)	Ser-441-Phe
IMS0642	IMS0637, IMS0638, IMS0639, IMS0640, IMS0641, IMS0642, IMS0643, IMS0750, IMS0751, IMS0752	CBS12357_Chr16_polished	SNP	416457	C	T	Heterozygous	ORF	UBP16: Ubiquitin carboxyl-terminal hydrolase 16 (Saccharomyces cerevisiae (strain ATCC 204508 / S288c))	(NSY)	Pro-251-Leu
IMS0642	IMS0637, IMS0638, IMS0639, IMS0640, IMS0641, IMS0642, IMS0643, IMS0751	CBS12357_Chr16_polished	SNP	481460	G	A	Heterozygous	intergenic	SVL3: Styryl dye vacuolar localization protein 3 (Saccharomyces cerevisiae (strain ATCC 204508 / S288c)) (-) PHO85: Cyclin-dependent protein kinase PHO85 (Saccharomyces cerevisiae (strain ATCC 204508 / S288c)) (-)
IMS0642	IMS0637, IMS0638, IMS0639, IMS0640, IMS0641, IMS0642, IMS0643, IMS0750, IMS0751, IMS0752	CBS12357_Chr16_polished	SNP	687886	C	T	Heterozygous	intergenic	YPR071W: Uncharacterized membrane protein YPR071W (Saccharomyces cerevisiae (strain ATCC 204508 / S288c)) (+) NOT5: General negative regulator of transcription subunit 5 (Saccharomyces cerevisiae (strain ATCC 204508 / S288c)) (+)
IMS0642	IMS0637, IMS0638, IMS0639, IMS0640, IMS0641, IMS0642, IMS0643, IMS0750, IMS0751, IMS0752	CBS12357_Chr16_polished	SNP	687887	C	T	Heterozygous	intergenic	YPR071W: Uncharacterized membrane protein YPR071W (Saccharomyces cerevisiae (strain ATCC 204508 / S288c)) (+) NOT5: General negative regulator of transcription subunit 5 (Saccharomyces cerevisiae (strain ATCC 204508 / S288c)) (+)
IMS0642	IMS0637, IMS0638, IMS0639, IMS0640, IMS0641, IMS0642, IMS0643	CBS12357_Chr16_polished	SNP	801362	G	A	Heterozygous	ORF	LOA1: Lysophosphatidic acid:oleoyl-CoA acyltransferase 1 (Saccharomyces cerevisiae (strain ATCC 204508 / S288c))	(SYN)	Ile-147-Ile
IMS0642	IMS0637, IMS0638, IMS0639, IMS0640, IMS0641, IMS0642, IMS0643, IMS0750, IMS0751, IMS0752	CBS12357_Chr16_polished	SNP	826912	G	A	Heterozygous	ORF	TPO3: Polyamine transporter 3 (Saccharomyces cerevisiae (strain ATCC 204508 / S288c))	(NSY)	Thr-205-Ile
IMS0642	IMS0637, IMS0638, IMS0639, IMS0640, IMS0641, IMS0642, IMS0643, IMS0750, IMS0751, IMS0752	CBS12357_Chr16_polished	SNP	826913	G	A	Heterozygous	ORF	TPO3: Polyamine transporter 3 (Saccharomyces cerevisiae (strain ATCC 204508 / S288c))	(NSY)	Thr-205-Ile
IMS0643	IMS0637, IMS0638, IMS0639, IMS0640, IMS0641, IMS0642, IMS0643, IMS0750, IMS0751, IMS0752	CBS12357_Chr02_polished	SNP	97617	G	A	Heterozygous	ORF	SEF1: Putative transcription factor SEF1 (Saccharomyces cerevisiae (strain ATCC 204508 / S288c))	(NSY)	Leu-895-Phe
IMS0643	IMS0637, IMS0638, IMS0639, IMS0640, IMS0641, IMS0642, IMS0643, IMS0750, IMS0751, IMS0752	CBS12357_Chr02_polished	SNP	157456	G	A	Heterozygous	ORF	STU1: Protein STU1 (Saccharomyces cerevisiae (strain ATCC 204508 / S288c))	(NSY)	Pro-1147-Ser
IMS0643	IMS0637, IMS0638, IMS0639, IMS0640, IMS0641, IMS0642, IMS0643, IMS0750, IMS0751, IMS0752	CBS12357_Chr02_polished	SNP	253209	G	A	Heterozygous	intergenic	IPP1: Inorganic pyrophosphatase (Saccharomyces cerevisiae (strain ATCC 204508 / S288c)) (-) GRX7: Monothiol glutaredoxin-7 (Saccharomyces cerevisiae (strain ATCC 204508 / S288c)) (-)
IMS0643	IMS0637, IMS0638, IMS0639, IMS0640, IMS0641, IMS0642, IMS0643, IMS0750, IMS0752	CBS12357_Chr02_polished	SNP	630726	G	A	Heterozygous	ORF	YDR186C: Uncharacterized protein YDR186C (Saccharomyces cerevisiae (strain ATCC 204508 / S288c))	(SYN)	Gly-702-Gly
IMS0643	IMS0637, IMS0638, IMS0639, IMS0640, IMS0641, IMS0642, IMS0643, IMS0750, IMS0752	CBS12357_Chr02_polished	SNP	631006	G	A	Heterozygous	ORF	YDR186C: Uncharacterized protein YDR186C (Saccharomyces cerevisiae (strain ATCC 204508 / S288c))	(NSY)	Ser-609-Phe
IMS0643	IMS0637, IMS0638, IMS0639, IMS0640, IMS0641, IMS0642, IMS0643, IMS0750, IMS0751, IMS0752	CBS12357_Chr02_polished	SNP	655168	C	T	Heterozygous	intergenic	RAV2: Regulator of V-ATPase in vacuolar membrane protein 2 (Saccharomyces cerevisiae (strain ATCC 204508 / S288c)) (-) COQ4: Ubiquinone biosynthesis protein COQ4, mitochondrial (Saccharomyces cerevisiae (strain ATCC 204508 / S288c)) (+)
IMS0643	IMS0637, IMS0638, IMS0639, IMS0640, IMS0641, IMS0642, IMS0643, IMS0750, IMS0752	CBS12357_Chr02_polished	SNP	688810	G	A	Heterozygous	ORF	RAD9: DNA repair protein RAD9 (Saccharomyces cerevisiae (strain ATCC 204508 / S288c))	(SYN)	Val-54-Val
IMS0643	IMS0637, IMS0638, IMS0639, IMS0640, IMS0641, IMS0642, IMS0643, IMS0750, IMS0752	CBS12357_Chr02_polished	SNP	771891	G	A	Heterozygous	ORF	AKR1: Palmitoyltransferase AKR1 (Saccharomyces cerevisiae (strain ATCC 204508 / S288c))	(NSY)	Ser-50-Phe
IMS0643	IMS0637, IMS0638, IMS0639, IMS0640, IMS0641, IMS0642, IMS0643, IMS0750, IMS0752	CBS12357_Chr02_polished	SNP	790138	G	A	Heterozygous	intergenic	MTH1: Protein MTH1 (Saccharomyces cerevisiae (strain ATCC 204508 / S288c)) (-) RNH202: Ribonuclease H2 subunit B (Saccharomyces cerevisiae (strain ATCC 204508 / S288c)) (+)
IMS0643	IMS0637, IMS0638, IMS0639, IMS0640, IMS0641, IMS0642, IMS0643, IMS0750, IMS0751, IMS0752	CBS12357_Chr02_polished	SNP	878522	A	G	Heterozygous	intergenic	TIM11: ATP synthase subunit e, mitochondrial (Saccharomyces cerevisiae (strain ATCC 204508 / S288c)) (-) PEP7: Vacuolar segregation protein PEP7 (Saccharomyces cerevisiae (strain ATCC 204508 / S288c)) (-)
IMS0643	IMS0637, IMS0638, IMS0639, IMS0640, IMS0641, IMS0642, IMS0643, IMS0750, IMS0752	CBS12357_Chr02_polished	SNP	883527	G	A	Heterozygous	ORF	YCG1: Condensin complex subunit 3 (Saccharomyces cerevisiae (strain ATCC 204508 / S288c))	(NSY)	Glu-92-Lys
IMS0643	IMS0637, IMS0638, IMS0639, IMS0640, IMS0641, IMS0642, IMS0643, IMS0750, IMS0752	CBS12357_Chr02_polished	SNP	1043256	C	T	Heterozygous	ORF	PDR15: ATP-dependent permease PDR15 (Saccharomyces cerevisiae (strain ATCC 204508 / S288c))	(SYN)	Leu-978-Leu
IMS0643	IMS0637, IMS0638, IMS0639, IMS0640, IMS0641, IMS0642, IMS0643, IMS0750, IMS0752	CBS12357_Chr02_polished	SNP	1060974	G	A	Heterozygous	ORF	SYF1: Pre-mRNA-splicing factor SYF1 (Saccharomyces cerevisiae (strain ATCC 204508 / S288c))	(SYN)	Gln-474-Gln
IMS0643	IMS0637, IMS0638, IMS0639, IMS0640, IMS0641, IMS0642, IMS0643, IMS0750, IMS0752	CBS12357_Chr02_polished	SNP	1077344	T	C	Heterozygous	ORF	SIP1: SNF1 protein kinase subunit beta-1 (Saccharomyces cerevisiae (strain ATCC 204508 / S288c))	(NSY)	Lys-520-Glu
IMS0643	IMS0637, IMS0638, IMS0639, IMS0640, IMS0641, IMS0642, IMS0643, IMS0750, IMS0751, IMS0752	CBS12357_Chr03_polished	SNP	143518	C	T	Heterozygous	intergenic	CWH43: Protein CWH43 (Saccharomyces cerevisiae (strain ATCC 204508 / S288c)) (-) SRD1: Pre-rRNA-processing protein SRD1 (Saccharomyces cerevisiae (strain ATCC 204508 / S288c)) (-)
IMS0643	IMS0637, IMS0638, IMS0639, IMS0640, IMS0641, IMS0642, IMS0643, IMS0750, IMS0752	CBS12357_Chr03_polished	SNP	252515	C	T	Heterozygous	ORF	SRB8: Mediator of RNA polymerase II transcription subunit 12 (Saccharomyces cerevisiae (strain ATCC 204508 / S288c))	(SYN)	Leu-517-Leu
IMS0643	IMS0637, IMS0638, IMS0639, IMS0640, IMS0641, IMS0642, IMS0643, IMS0750, IMS0752	CBS12357_Chr04_polished	SNP	140550	G	A	Heterozygous	intergenic	DLD1: D-lactate dehydrogenase [cytochrome] 1, mitochondrial (Saccharomyces cerevisiae (strain ATCC 204508 / S288c)) (-) PAR32: Protein PAR32 (Saccharomyces cerevisiae (strain ATCC 204508 / S288c)) (+)
IMS0643	IMS0637, IMS0638, IMS0639, IMS0640, IMS0641, IMS0642, IMS0643, IMS0750, IMS0752	CBS12357_Chr04_polished	SNP	140551	G	A	Heterozygous	intergenic	DLD1: D-lactate dehydrogenase [cytochrome] 1, mitochondrial (Saccharomyces cerevisiae (strain ATCC 204508 / S288c)) (-) PAR32: Protein PAR32 (Saccharomyces cerevisiae (strain ATCC 204508 / S288c)) (+)
IMS0643	IMS0637, IMS0638, IMS0639, IMS0640, IMS0641, IMS0642, IMS0643, IMS0750, IMS0752	CBS12357_Chr04_polished	SNP	140579	G	A	Heterozygous	intergenic	DLD1: D-lactate dehydrogenase [cytochrome] 1, mitochondrial (Saccharomyces cerevisiae (strain ATCC 204508 / S288c)) (-) PAR32: Protein PAR32 (Saccharomyces cerevisiae (strain ATCC 204508 / S288c)) (+)
IMS0643	IMS0637, IMS0638, IMS0639, IMS0640, IMS0641, IMS0642, IMS0643, IMS0750, IMS0752	CBS12357_Chr04_polished	SNP	140580	G	A	Heterozygous	intergenic	DLD1: D-lactate dehydrogenase [cytochrome] 1, mitochondrial (Saccharomyces cerevisiae (strain ATCC 204508 / S288c)) (-) PAR32: Protein PAR32 (Saccharomyces cerevisiae (strain ATCC 204508 / S288c)) (+)
IMS0643	IMS0637, IMS0638, IMS0639, IMS0640, IMS0641, IMS0642, IMS0643, IMS0750, IMS0752	CBS12357_Chr04_polished	SNP	213828	C	T	Heterozygous	intergenic	PPH21: Serine/threonine-protein phosphatase PP2A-1 catalytic subunit (Saccharomyces cerevisiae (strain ATCC 204508 / S288c)) (-) YDL133W: Uncharacterized membrane protein YDL133W (Saccharomyces cerevisiae (strain ATCC 204508 / S288c)) (+)
IMS0643	IMS0637, IMS0638, IMS0639, IMS0640, IMS0641, IMS0642, IMS0643, IMS0750, IMS0752	CBS12357_Chr04_polished	SNP	322258	C	T	Heterozygous	ORF	YDL073W: UPF0592 protein YDL073W (Saccharomyces cerevisiae (strain ATCC 204508 / S288c))	(SYN)	Phe-727-Phe
IMS0643	IMS0637, IMS0638, IMS0639, IMS0640, IMS0641, IMS0642, IMS0643, IMS0750, IMS0752	CBS12357_Chr04_polished	SNP	421048	G	A	Heterozygous	ORF	TSC13: Enoyl reductase TSC13 (Saccharomyces cerevisiae (strain ATCC 204508 / S288c))	(NSY)	Thr-15-Ile
IMS0643	IMS0637, IMS0638, IMS0639, IMS0640, IMS0641, IMS0642, IMS0643	CBS12357_Chr04_polished	SNP	653737	G	A	Heterozygous	ORF	GRS1: Glycine--tRNA ligase 1	(NSY)	Ser-585-Phe
IMS0643	IMS0637, IMS0638, IMS0639, IMS0640, IMS0641, IMS0642, IMS0643, IMS0751	CBS12357_Chr04_polished	INDEL	768008	G	GAA	Heterozygous	intergenic	SMP1 YPC1
IMS0643	IMS0637, IMS0638, IMS0639, IMS0640, IMS0641, IMS0642, IMS0643, IMS0750, IMS0751, IMS0752	CBS12357_Chr04_polished	SNP	934569	C	T	Heterozygous	ORF	PAF1: RNA polymerase II-associated protein 1 (Saccharomyces cerevisiae (strain ATCC 204508 / S288c))	(SYN)	Phe-358-Phe
IMS0643	IMS0638, IMS0639, IMS0643, IMS0750, IMS0752	CBS12357_Chr05_polished	SNP	39653	G	T	Heterozygous	intergenic	CAN1: Arginine permease (Saccharomyces cerevisiae (strain ATCC 204508 / S288c)) (-) NPR2: Nitrogen permease regulator 2 (Saccharomyces cerevisiae (strain ATCC 204508 / S288c)) (+)
IMS0643	IMS0637, IMS0638, IMS0639, IMS0640, IMS0641, IMS0642, IMS0643, IMS0750, IMS0752	CBS12357_Chr05_polished	SNP	77311	C	T	Heterozygous	ORF	YEL043W: Uncharacterized protein YEL043W (Saccharomyces cerevisiae (strain ATCC 204508 / S288c))	(NSY)	Ser-578-Leu
IMS0643	IMS0637, IMS0638, IMS0639, IMS0640, IMS0641, IMS0642, IMS0643, IMS0750, IMS0751, IMS0752	CBS12357_Chr05_polished	SNP	84964	C	T	Heterozygous	ORF	CYC7: Cytochrome c iso-2 (Saccharomyces cerevisiae (strain ATCC 204508 / S288c))	(NSY)	Gly-33-Arg
IMS0643	IMS0637, IMS0638, IMS0639, IMS0640, IMS0641, IMS0642, IMS0643, IMS0750, IMS0751, IMS0752	CBS12357_Chr05_polished	SNP	84965	C	T	Heterozygous	ORF	CYC7: Cytochrome c iso-2 (Saccharomyces cerevisiae (strain ATCC 204508 / S288c))	(SYN)	Glu-32-Glu
IMS0643	IMS0637, IMS0638, IMS0639, IMS0640, IMS0641, IMS0642, IMS0643, IMS0750, IMS0751, IMS0752	CBS12357_Chr05_polished	SNP	87347	G	A	Heterozygous	ORF	RAD23: UV excision repair protein RAD23 (Saccharomyces cerevisiae (strain ATCC 204508 / S288c))	(SYN)	Val-87-Val
IMS0643	IMS0637, IMS0638, IMS0639, IMS0640, IMS0641, IMS0642, IMS0643, IMS0750, IMS0752	CBS12357_Chr05_polished	SNP	112159	G	A	Heterozygous	ORF	YEL023C: Uncharacterized protein YEL023C (Saccharomyces cerevisiae (strain ATCC 204508 / S288c))	(NON)	Arg-609-STP
IMS0643	IMS0637, IMS0638, IMS0639, IMS0640, IMS0641, IMS0642, IMS0643, IMS0750, IMS0751, IMS0752	CBS12357_Chr05_polished	SNP	168525	C	T	Heterozygous	ORF	NUG1: Nuclear GTP-binding protein NUG1 (Saccharomyces cerevisiae (strain ATCC 204508 / S288c))	(NSY)	Thr-258-Ile
IMS0643	IMS0637, IMS0638, IMS0639, IMS0640, IMS0641, IMS0642, IMS0643, IMS0750, IMS0751, IMS0752	CBS12357_Chr05_polished	SNP	315477	G	A	Heterozygous	ORF	PTP3: Tyrosine-protein phosphatase 3 (Saccharomyces cerevisiae (strain ATCC 204508 / S288c))	(SYN)	Leu-614-Leu
IMS0643	IMS0637, IMS0638, IMS0639, IMS0640, IMS0641, IMS0642, IMS0643	CBS12357_Chr05_polished	SNP	499058	G	A	Heterozygous	intergenic	BUR6: Negative cofactor 2 complex subunit alpha (Saccharomyces cerevisiae (strain ATCC 204508 / S288c)) (-) SPT2: Protein SPT2 (Saccharomyces cerevisiae (strain ATCC 204508 / S288c)) (-)
IMS0643	IMS0637, IMS0638, IMS0639, IMS0640, IMS0641, IMS0642, IMS0643	CBS12357_Chr05_polished	SNP	499059	G	A	Heterozygous	intergenic	BUR6: Negative cofactor 2 complex subunit alpha (Saccharomyces cerevisiae (strain ATCC 204508 / S288c)) (-) SPT2: Protein SPT2 (Saccharomyces cerevisiae (strain ATCC 204508 / S288c)) (-)
IMS0643	IMS0637, IMS0638, IMS0639, IMS0640, IMS0641, IMS0642, IMS0643, IMS0750, IMS0752	CBS12357_Chr07_polished	SNP	362924	C	T	Heterozygous	ORF	YGL082W: Uncharacterized protein YGL082W (Saccharomyces cerevisiae (strain ATCC 204508 / S288c))	(SYN)	Val-42-Val
IMS0643	IMS0637, IMS0638, IMS0639, IMS0640, IMS0641, IMS0642, IMS0643, IMS0750, IMS0751, IMS0752	CBS12357_Chr07_polished	SNP	365406	C	T	Heterozygous	intergenic	YGL081W: Uncharacterized protein YGL081W (Saccharomyces cerevisiae (strain ATCC 204508 / S288c)) (+) FMP37: Mitochondrial pyruvate carrier 1 (Saccharomyces cerevisiae (strain ATCC 204508 / S288c)) (+)
IMS0643	IMS0637, IMS0638, IMS0639, IMS0640, IMS0641, IMS0642, IMS0643, IMS0750, IMS0752	CBS12357_Chr07_polished	SNP	512489	C	T	Heterozygous	ORF	SEC9: Protein transport protein SEC9 (Saccharomyces cerevisiae (strain ATCC 204508 / S288c))	(NSY)	Gly-167-Glu
IMS0643	IMS0637, IMS0638, IMS0639, IMS0640, IMS0641, IMS0642, IMS0643, IMS0750, IMS0751, IMS0752	CBS12357_Chr07_polished	INDEL	568985	G	GA	Heterozygous	intergenic	NQM1 RME1
IMS0643	IMS0638, IMS0639, IMS0643, IMS0750, IMS0752	CBS12357_Chr07_polished	SNP	597755	G	A	Heterozygous	intergenic	ERG25: Methylsterol monooxygenase (Saccharomyces cerevisiae (strain ATCC 204508 / S288c)) (+) ADE6: Phosphoribosylformylglycinamidine synthase (Saccharomyces cerevisiae (strain ATCC 204508 / S288c)) (-)
IMS0643	IMS0637, IMS0638, IMS0639, IMS0640, IMS0641, IMS0642, IMS0643	CBS12357_Chr07_polished	SNP	705491	C	T	Heterozygous	ORF	SPT6: Transcription elongation factor SPT6 (Saccharomyces cerevisiae (strain ATCC 204508 / S288c))	(SYN)	Phe-1112-Phe
IMS0643	IMS0637, IMS0638, IMS0639, IMS0640, IMS0641, IMS0642, IMS0643	CBS12357_Chr07_polished	SNP	729398	C	T	Heterozygous	ORF	UTP8: U3 small nucleolar RNA-associated protein 8 (Saccharomyces cerevisiae (strain ATCC 204508 / S288c))	(NSY)	Asp-640-Asn
IMS0643	IMS0637, IMS0638, IMS0639, IMS0640, IMS0641, IMS0642, IMS0643	CBS12357_Chr07_polished	INDEL	764982	A	AT	Heterozygous	intergenic	ENP2 ECL1
IMS0643	IMS0637, IMS0638, IMS0639, IMS0640, IMS0641, IMS0642, IMS0643, IMS0750, IMS0751, IMS0752	CBS12357_Chr07_polished	SNP	890083	C	T	Heterozygous	ORF	ZPR1: Zinc finger protein ZPR1 (Saccharomyces cerevisiae (strain ATCC 204508 / S288c))	(NSY)	Ser-327-Phe
IMS0643	IMS0637, IMS0638, IMS0639, IMS0640, IMS0641, IMS0642, IMS0643, IMS0750, IMS0751, IMS0752	CBS12357_Chr07_polished	SNP	955111	G	A	Heterozygous	ORF	BRF1: Transcription factor IIIB 70 kDa subunit (Saccharomyces cerevisiae (strain ATCC 204508 / S288c))	(NSY)	Pro-321-Ser
IMS0643	IMS0637, IMS0638, IMS0639, IMS0640, IMS0641, IMS0642, IMS0643	CBS12357_Chr07_polished	SNP	1042378	G	A	Heterozygous	ORF	ALR1: Magnesium transporter ALR1 (Saccharomyces cerevisiae (strain ATCC 204508 / S288c))	(SYN)	Glu-258-Glu
IMS0643	IMS0637, IMS0638, IMS0639, IMS0640, IMS0641, IMS0642, IMS0643	CBS12357_Chr07_polished	SNP	1042379	G	A	Heterozygous	ORF	ALR1: Magnesium transporter ALR1 (Saccharomyces cerevisiae (strain ATCC 204508 / S288c))	(NSY)	Asp-259-Asn
IMS0643	IMS0637, IMS0638, IMS0639, IMS0640, IMS0641, IMS0642, IMS0643, IMS0750, IMS0751, IMS0752	CBS12357_Chr08_polished	SNP	79588	C	T	Heterozygous	intergenic	RIM4: Meiotic activator RIM4 (Saccharomyces cerevisiae (strain ATCC 204508 / S288c)) (+) NPR3: Nitrogen permease regulator 3 (Saccharomyces cerevisiae (strain ATCC 204508 / S288c)) (-)
IMS0643	IMS0637, IMS0638, IMS0639, IMS0640, IMS0641, IMS0642, IMS0643, IMS0750, IMS0752	CBS12357_Chr08_polished	SNP	131483	C	T	Heterozygous	ORF	STP2: Transcription factor STP2 (Saccharomyces cerevisiae (strain ATCC 204508 / S288c))	(NSY)	Ser-181-Leu
IMS0643	IMS0637, IMS0638, IMS0639, IMS0640, IMS0641, IMS0642, IMS0643, IMS0750, IMS0752	CBS12357_Chr08_polished	INDEL	360253	G	GA	Heterozygous	intergenic	RUP1 SFL1
IMS0643	IMS0637, IMS0638, IMS0639, IMS0640, IMS0641, IMS0642, IMS0643, IMS0751	CBS12357_Chr08_polished	SNP	520523	C	T	Heterozygous	ORF	HER1: HMG2-induced ER-remodeling protein 1 (Saccharomyces cerevisiae (strain ATCC 204508 / S288c))	(NSY)	Pro-54-Phe
IMS0643	IMS0637, IMS0638, IMS0639, IMS0640, IMS0641, IMS0642, IMS0643, IMS0751	CBS12357_Chr08_polished	SNP	520524	C	T	Heterozygous	ORF	HER1: HMG2-induced ER-remodeling protein 1 (Saccharomyces cerevisiae (strain ATCC 204508 / S288c))	(NSY)	Pro-54-Phe
IMS0643	IMS0637, IMS0638, IMS0639, IMS0640, IMS0641, IMS0642, IMS0643, IMS0750, IMS0751, IMS0752	CBS12357_Chr08_polished	SNP	589838	C	T	Heterozygous	intergenic	FSF1: Probable mitochondrial transport protein FSF1 (Saccharomyces cerevisiae (strain ATCC 204508 / S288c)) (-) YTM1: Ribosome biogenesis protein YTM1 (Saccharomyces cerevisiae (strain ATCC 204508 / S288c)) (+)
IMS0643	IMS0637, IMS0638, IMS0639, IMS0640, IMS0641, IMS0642, IMS0643, IMS0750, IMS0751, IMS0752	CBS12357_Chr08_polished	SNP	595605	G	A	Heterozygous	ORF	MOD5: tRNA dimethylallyltransferase	(NSY)	Glu-121-Lys
IMS0643	IMS0637, IMS0638, IMS0639, IMS0640, IMS0641, IMS0642, IMS0643	CBS12357_Chr08_polished	SNP	755407	G	A	Heterozygous	intergenic	MSC6: Meiotic sister-chromatid recombination protein 6, mitochondrial (Saccharomyces cerevisiae (strain ATCC 204508 / S288c)) (-) GDS1: Protein GDS1 (Saccharomyces cerevisiae (strain ATCC 204508 / S288c)) (+)
IMS0643	IMS0637, IMS0638, IMS0639, IMS0640, IMS0641, IMS0642, IMS0643, IMS0750, IMS0751, IMS0752	CBS12357_Chr08_polished	CNV	823000	835000	Duplication		ORF
IMS0643	IMS0637, IMS0638, IMS0639, IMS0640, IMS0641, IMS0642, IMS0643, IMS0750, IMS0751, IMS0752	CBS12357_Chr09_polished	SNP	101194	C	T	Heterozygous	ORF	MET18: DNA repair/transcription protein MET18/MMS19 (Saccharomyces cerevisiae (strain ATCC 204508 / S288c))	(SYN)	Ile-788-Ile
IMS0643	IMS0637, IMS0638, IMS0639, IMS0640, IMS0641, IMS0642, IMS0643, IMS0750, IMS0752	CBS12357_Chr09_polished	INDEL	232765	C	CA	Heterozygous	intergenic	YIL055C RHR2
IMS0643	IMS0637, IMS0638, IMS0639, IMS0640, IMS0641, IMS0642, IMS0643, IMS0750, IMS0751, IMS0752	CBS12357_Chr10_polished	SNP	154429	C	T	Heterozygous	ORF	YJL132W: Uncharacterized protein YJL132W (Saccharomyces cerevisiae (strain ATCC 204508 / S288c))	(NON)	Gln-119-STP
IMS0643	IMS0637, IMS0638, IMS0639, IMS0640, IMS0641, IMS0642, IMS0643, IMS0750, IMS0751, IMS0752	CBS12357_Chr10_polished	SNP	154745	C	T	Heterozygous	ORF	YJL132W: Uncharacterized protein YJL132W (Saccharomyces cerevisiae (strain ATCC 204508 / S288c))	(NSY)	Ala-224-Val
IMS0643	IMS0637, IMS0638, IMS0639, IMS0640, IMS0641, IMS0642, IMS0643, IMS0750, IMS0752	CBS12357_Chr10_polished	SNP	278249	G	A	Heterozygous	ORF	SCP160: Protein SCP160 (Saccharomyces cerevisiae (strain ATCC 204508 / S288c))	(NSY)	His-138-Tyr
IMS0643	IMS0637, IMS0638, IMS0639, IMS0640, IMS0641, IMS0642, IMS0643, IMS0750, IMS0752	CBS12357_Chr10_polished	SNP	278250	G	A	Heterozygous	ORF	SCP160: Protein SCP160 (Saccharomyces cerevisiae (strain ATCC 204508 / S288c))	(SYN)	Asn-137-Asn
IMS0643	IMS0637, IMS0638, IMS0639, IMS0640, IMS0641, IMS0642, IMS0643, IMS0750, IMS0751, IMS0752	CBS12357_Chr10_polished	SNP	435502	C	T	Heterozygous	intergenic	SAG1: Alpha-agglutinin (Saccharomyces cerevisiae (strain ATCC 204508 / S288c)) (-) APL1: AP-2 complex subunit beta (Saccharomyces cerevisiae (strain ATCC 204508 / S288c)) (+)
IMS0643	IMS0637, IMS0638, IMS0639, IMS0640, IMS0641, IMS0642, IMS0643, IMS0750, IMS0751, IMS0752	CBS12357_Chr10_polished	SNP	585530	G	A	Homozygous	ORF	BUD4: Bud site selection protein 4 (Saccharomyces cerevisiae (strain ATCC 204508 / S288c))	(SYN)	Leu-1109-Leu
IMS0643	IMS0637, IMS0638, IMS0639, IMS0640, IMS0641, IMS0642, IMS0643, IMS0750, IMS0751, IMS0752	CBS12357_Chr10_polished	SNP	585531	G	A	Homozygous	ORF	BUD4: Bud site selection protein 4 (Saccharomyces cerevisiae (strain ATCC 204508 / S288c))	(NSY)	Gly-1110-Arg
IMS0643	IMS0637, IMS0638, IMS0639, IMS0640, IMS0641, IMS0642, IMS0643, IMS0750, IMS0752	CBS12357_Chr11_polished	SNP	178074	C	T	Heterozygous	ORF	OCT1: Mitochondrial intermediate peptidase (Saccharomyces cerevisiae (strain ATCC 204508 / S288c))	(SYN)	Leu-355-Leu
IMS0643	IMS0637, IMS0638, IMS0639, IMS0640, IMS0641, IMS0642, IMS0643, IMS0750, IMS0752	CBS12357_Chr11_polished	SNP	280352	G	A	Heterozygous	ORF	YKL077W: Uncharacterized protein YKL077W (Saccharomyces cerevisiae (strain ATCC 204508 / S288c))	(NSY)	Arg-196-Lys
IMS0643	IMS0637, IMS0638, IMS0639, IMS0640, IMS0641, IMS0642, IMS0643, IMS0750, IMS0752	CBS12357_Chr11_polished	SNP	280353	G	A	Heterozygous	ORF	YKL077W: Uncharacterized protein YKL077W (Saccharomyces cerevisiae (strain ATCC 204508 / S288c))	(NSY)	Arg-196-Lys
IMS0643	IMS0637, IMS0638, IMS0639, IMS0640, IMS0641, IMS0642, IMS0643, IMS0750, IMS0751, IMS0752	CBS12357_Chr11_polished	SNP	311170	C	T	Heterozygous	ORF	BLI1: Biogenesis of lysosome-related organelles complex 1 subunit BLI1 (Saccharomyces cerevisiae (strain ATCC 204508 / S288c))	(NON)	Gln-94-STP
IMS0643	IMS0637, IMS0638, IMS0639, IMS0640, IMS0641, IMS0642, IMS0643, IMS0750, IMS0752	CBS12357_Chr11_polished	SNP	381491	G	A	Heterozygous	ORF	CDC16: Anaphase-promoting complex subunit CDC16 (Saccharomyces cerevisiae (strain ATCC 204508 / S288c))	(SYN)	Leu-689-Leu
IMS0643	IMS0637, IMS0638, IMS0639, IMS0640, IMS0641, IMS0642, IMS0643, IMS0750, IMS0752	CBS12357_Chr11_polished	SNP	406726	G	A	Heterozygous	ORF	CCE1: Cruciform cutting endonuclease 1	(NSY)	Ser-325-Phe
IMS0643	IMS0637, IMS0638, IMS0639, IMS0640, IMS0641, IMS0642, IMS0643	CBS12357_Chr11_polished	SNP	531681	C	T	Heterozygous	ORF	DYN1: Dynein heavy chain	(NSY)	Arg-518-Lys
IMS0643	IMS0637, IMS0638, IMS0639, IMS0640, IMS0641, IMS0642, IMS0643	CBS12357_Chr11_polished	SNP	532470	C	T	Heterozygous	ORF	DYN1: Dynein heavy chain	(NON)	Trp-255-STP
IMS0643	IMS0637, IMS0638, IMS0639, IMS0640, IMS0641, IMS0642, IMS0643, IMS0750, IMS0751, IMS0752	CBS12357_Chr11_polished	SNP	541212	C	T	Heterozygous	ORF	TIF1: ATP-dependent RNA helicase eIF4A (Saccharomyces cerevisiae (strain ATCC 204508 / S288c))	(SYN)	Phe-355-Phe
IMS0643	IMS0637, IMS0638, IMS0639, IMS0640, IMS0641, IMS0642, IMS0643, IMS0750, IMS0751, IMS0752	CBS12357_Chr11_polished	SNP	590105	C	T	Heterozygous	ORF	TVP38: Golgi apparatus membrane protein TVP38 (Saccharomyces cerevisiae (strain ATCC 204508 / S288c))	(NSY)	Arg-198-Lys
IMS0643	IMS0637, IMS0638, IMS0639, IMS0640, IMS0641, IMS0642, IMS0643, IMS0750, IMS0751, IMS0752	CBS12357_Chr11_polished	SNP	633186	G	A	Heterozygous	intergenic	SIR1: Regulatory protein SIR1 (Saccharomyces cerevisiae (strain ATCC 204508 / S288c)) (+) FLO10: Flocculation protein FLO10 (Saccharomyces cerevisiae (strain ATCC 204508 / S288c)) (+)
IMS0643	IMS0637, IMS0638, IMS0639, IMS0640, IMS0641, IMS0642, IMS0643, IMS0750, IMS0751, IMS0752	CBS12357_Chr11_polished	SNP	633187	G	A	Heterozygous	intergenic	SIR1: Regulatory protein SIR1 (Saccharomyces cerevisiae (strain ATCC 204508 / S288c)) (+) FLO10: Flocculation protein FLO10 (Saccharomyces cerevisiae (strain ATCC 204508 / S288c)) (+)
IMS0643	IMS0637, IMS0638, IMS0639, IMS0640, IMS0641, IMS0642, IMS0643, IMS0751	CBS12357_Chr12_polished	SNP	210682	C	T	Heterozygous	ORF	RAD5: DNA repair protein RAD5 (Saccharomyces cerevisiae (strain ATCC 204508 / S288c))	(SYN)	Tyr-248-Tyr
IMS0643	IMS0637, IMS0638, IMS0639, IMS0640, IMS0641, IMS0642, IMS0643, IMS0751	CBS12357_Chr12_polished	SNP	210683	C	T	Heterozygous	ORF	RAD5: DNA repair protein RAD5 (Saccharomyces cerevisiae (strain ATCC 204508 / S288c))	(NSY)	Pro-249-Ser
IMS0643	IMS0637, IMS0638, IMS0639, IMS0640, IMS0641, IMS0642, IMS0643, IMS0750, IMS0751, IMS0752	CBS12357_Chr12_polished	SNP	310723	G	A	Heterozygous	ORF	CSF1: Protein CSF1 (Saccharomyces cerevisiae (strain ATCC 204508 / S288c))	(NSY)	Ser-2708-Phe
IMS0643	IMS0637, IMS0638, IMS0639, IMS0640, IMS0641, IMS0642, IMS0643, IMS0750, IMS0751, IMS0752	CBS12357_Chr12_polished	SNP	310724	G	A	Heterozygous	ORF	CSF1: Protein CSF1 (Saccharomyces cerevisiae (strain ATCC 204508 / S288c))	(NSY)	Ser-2708-Phe
IMS0643	IMS0637, IMS0638, IMS0639, IMS0640, IMS0641, IMS0642, IMS0643, IMS0750, IMS0751, IMS0752	CBS12357_Chr12_polished	SNP	335327	G	A	Heterozygous	intergenic	IOC2: ISWI one complex protein 2 (Saccharomyces cerevisiae (strain ATCC 204508 / S288c)) (-) KIN2: Serine/threonine-protein kinase KIN2 (Saccharomyces cerevisiae (strain ATCC 204508 / S288c)) (+)
IMS0643	IMS0637, IMS0638, IMS0639, IMS0640, IMS0641, IMS0642, IMS0643, IMS0750, IMS0752	CBS12357_Chr12_polished	SNP	391738	G	A	Heterozygous	ORF	SRN2: Protein SRN2 (Saccharomyces cerevisiae (strain ATCC 204508 / S288c))	(NSY)	Glu-113-Lys
IMS0643	IMS0637, IMS0638, IMS0639, IMS0640, IMS0641, IMS0642, IMS0643, IMS0750, IMS0751, IMS0752	CBS12357_Chr12_polished	SNP	416149	C	T	Heterozygous	ORF	CKI1: Choline kinase (Saccharomyces cerevisiae (strain ATCC 204508 / S288c))	(NSY)	Leu-524-Phe
IMS0643	IMS0637, IMS0638, IMS0639, IMS0640, IMS0641, IMS0642, IMS0643, IMS0750, IMS0752	CBS12357_Chr12_polished	SNP	621148	C	T	Heterozygous	ORF	MDL1: ATP-dependent permease MDL1	(SYN)	Val-231-Val
IMS0643	IMS0637, IMS0638, IMS0639, IMS0640, IMS0641, IMS0642, IMS0643, IMS0750, IMS0751, IMS0752	CBS12357_Chr12_polished	SNP	807962	C	T	Heterozygous	ORF	YLR297W: Uncharacterized vacuolar protein YLR297W (Saccharomyces cerevisiae (strain ATCC 204508 / S288c))	(NSY)	Thr-108-Ile
IMS0643	IMS0637, IMS0638, IMS0639, IMS0640, IMS0641, IMS0642, IMS0643, IMS0750, IMS0751, IMS0752	CBS12357_Chr12_polished	SNP	807963	C	T	Heterozygous	ORF	YLR297W: Uncharacterized vacuolar protein YLR297W (Saccharomyces cerevisiae (strain ATCC 204508 / S288c))	(NSY)	Thr-108-Ile
IMS0643	IMS0637, IMS0638, IMS0639, IMS0640, IMS0641, IMS0642, IMS0643, IMS0750, IMS0752	CBS12357_Chr12_polished	SNP	1025686	C	T	Heterozygous	intergenic	UTP21: U3 small nucleolar RNA-associated protein 21 (Saccharomyces cerevisiae (strain ATCC 204508 / S288c)) (-) VIP1: Inositol hexakisphosphate and diphosphoinositol-pentakisphosphate kinase (Saccharomyces cerevisiae (strain ATCC 204508 / S288c)) (+)
IMS0643	IMS0637, IMS0638, IMS0639, IMS0640, IMS0641, IMS0642, IMS0643, IMS0750, IMS0752	CBS12357_Chr12_polished	SNP	1059507	C	T	Heterozygous	intergenic	SPP382: Pre-mRNA-splicing factor SPP382 (Saccharomyces cerevisiae (strain ATCC 204508 / S288c)) (+) TUS1: Rho1 guanine nucleotide exchange factor TUS1 (Saccharomyces cerevisiae (strain ATCC 204508 / S288c)) (+)
IMS0643	IMS0637, IMS0638, IMS0639, IMS0640, IMS0641, IMS0642, IMS0643, IMS0750, IMS0752	CBS12357_Chr12_polished	SNP	1134444	C	T	Heterozygous	ORF	NBP1: NAP1-binding protein (Saccharomyces cerevisiae (strain ATCC 204508 / S288c))	(NSY)	Asp-201-Asn
IMS0643	IMS0637, IMS0638, IMS0639, IMS0640, IMS0641, IMS0642, IMS0643, IMS0750, IMS0751, IMS0752	CBS12357_Chr13_polished	SNP	13970	G	A	Heterozygous	intergenic	MAL31: Maltose permease MAL31 (Saccharomyces cerevisiae (strain ATCC 204508 / S288c)) (-) VEL1: Protein VEL1 (Saccharomyces cerevisiae (strain ATCC 204508 / S288c)) (+)
IMS0643	IMS0637, IMS0638, IMS0639, IMS0640, IMS0641, IMS0642, IMS0643	CBS12357_Chr13_polished	SNP	28313	C	T	Heterozygous	intergenic	ERO1: Endoplasmic oxidoreductin-1 (Saccharomyces cerevisiae (strain ATCC 204508 / S288c)) (-) COX14: Cytochrome c oxidase assembly protein COX14 (Saccharomyces cerevisiae (strain ATCC 204508 / S288c)) (-)
IMS0643	IMS0637, IMS0638, IMS0639, IMS0640, IMS0641, IMS0642, IMS0643	CBS12357_Chr13_polished	SNP	28314	C	T	Heterozygous	intergenic	ERO1: Endoplasmic oxidoreductin-1 (Saccharomyces cerevisiae (strain ATCC 204508 / S288c)) (-) COX14: Cytochrome c oxidase assembly protein COX14 (Saccharomyces cerevisiae (strain ATCC 204508 / S288c)) (-)
IMS0643	IMS0637, IMS0638, IMS0639, IMS0640, IMS0641, IMS0642, IMS0643, IMS0750, IMS0751, IMS0752	CBS12357_Chr13_polished	SNP	395583	G	A	Heterozygous	intergenic	AEP1: ATPase expression protein 1, mitochondrial (Saccharomyces cerevisiae (strain ATCC 204508 / S288c)) (+) KAR5: Nuclear fusion protein KAR5 (Saccharomyces cerevisiae (strain ATCC 204508 / S288c)) (+)
IMS0643	IMS0637, IMS0638, IMS0639, IMS0640, IMS0641, IMS0642, IMS0643, IMS0750, IMS0751, IMS0752	CBS12357_Chr13_polished	SNP	395584	G	A	Heterozygous	intergenic	AEP1: ATPase expression protein 1, mitochondrial (Saccharomyces cerevisiae (strain ATCC 204508 / S288c)) (+) KAR5: Nuclear fusion protein KAR5 (Saccharomyces cerevisiae (strain ATCC 204508 / S288c)) (+)
IMS0643	IMS0637, IMS0638, IMS0639, IMS0640, IMS0641, IMS0642, IMS0643, IMS0750, IMS0751, IMS0752	CBS12357_Chr13_polished	SNP	435090	G	A	Heterozygous	ORF	GFA1: Glucosamine--fructose-6-phosphate aminotransferase [isomerizing] (Saccharomyces cerevisiae (strain ATCC 204508 / S288c))	(SYN)	Glu-623-Glu
IMS0643	IMS0637, IMS0638, IMS0639, IMS0640, IMS0641, IMS0642, IMS0643, IMS0751	CBS12357_Chr13_polished	SNP	527322	C	T	Heterozygous	intergenic	RRB1: Ribosome assembly protein RRB1 (Saccharomyces cerevisiae (strain ATCC 204508 / S288c)) (-) JLP2: Protein JLP2 (Saccharomyces cerevisiae (strain ATCC 204508 / S288c)) (-)
IMS0643	IMS0637, IMS0638, IMS0639, IMS0640, IMS0641, IMS0642, IMS0643, IMS0750, IMS0751, IMS0752	CBS12357_Chr13_polished	SNP	670963	G	A	Heterozygous	ORF	HFA1: Acetyl-CoA carboxylase	(NSY)	Leu-2018-Phe
IMS0643	IMS0637, IMS0638, IMS0639, IMS0640, IMS0641, IMS0642, IMS0643, IMS0750, IMS0751, IMS0752	CBS12357_Chr14_polished	SNP	50786	C	T	Heterozygous	ORF	KRI1: Protein KRI1 (Saccharomyces cerevisiae (strain ATCC 204508 / S288c))	(SYN)	Lys-198-Lys
IMS0643	IMS0637, IMS0638, IMS0639, IMS0640, IMS0641, IMS0642, IMS0643, IMS0750, IMS0751, IMS0752	CBS12357_Chr14_polished	SNP	94253	A	G	Heterozygous	intergenic	CUS2: Cold sensitive U2 snRNA suppressor 2 (Saccharomyces cerevisiae (strain ATCC 204508 / S288c)) (+) MRPL10: 54S ribosomal protein L10, mitochondrial (Saccharomyces cerevisiae (strain ATCC 204508 / S288c)) (-)
IMS0643	IMS0637, IMS0638, IMS0639, IMS0640, IMS0641, IMS0642, IMS0643, IMS0750, IMS0752	CBS12357_Chr14_polished	SNP	251593	C	T	Heterozygous	ORF	SPS18: Sporulation protein SPS18 (Saccharomyces cerevisiae (strain ATCC 204508 / S288c))	(NSY)	Gly-162-Lys
IMS0643	IMS0637, IMS0638, IMS0639, IMS0640, IMS0641, IMS0642, IMS0643, IMS0750, IMS0752	CBS12357_Chr14_polished	SNP	251594	C	T	Heterozygous	ORF	SPS18: Sporulation protein SPS18 (Saccharomyces cerevisiae (strain ATCC 204508 / S288c))	(NSY)	Gly-162-Lys
IMS0643	IMS0638, IMS0639, IMS0643, IMS0750, IMS0752	CBS12357_Chr14_polished	SNP	549924	C	T	Heterozygous	ORF	PEP1: Vacuolar protein sorting/targeting protein VPS10 (Saccharomyces cerevisiae (strain ATCC 204508 / S288c))	(NSY)	Met-1958-Ile
IMS0643	IMS0637, IMS0638, IMS0639, IMS0640, IMS0641, IMS0642, IMS0643, IMS0750, IMS0751, IMS0752	CBS12357_Chr14_polished	SNP	590521	C	T	Heterozygous	ORF	YNL019C: Uncharacterized membrane protein YNL019C (Saccharomyces cerevisiae (strain ATCC 204508 / S288c))	(SYN)	Val-212-Val
IMS0643	IMS0637, IMS0638, IMS0639, IMS0640, IMS0641, IMS0642, IMS0643, IMS0750, IMS0751, IMS0752	CBS12357_Chr14_polished	SNP	591226	G	A	Heterozygous	intergenic	YNL019C: Uncharacterized membrane protein YNL019C (Saccharomyces cerevisiae (strain ATCC 204508 / S288c)) (-) YNL034W: Uncharacterized protein YNL034W (Saccharomyces cerevisiae (strain ATCC 204508 / S288c)) (-)
IMS0643	IMS0637, IMS0638, IMS0639, IMS0640, IMS0641, IMS0642, IMS0643, IMS0750, IMS0751, IMS0752	CBS12357_Chr14_polished	SNP	674683	C	T	Homozygous	ORF	SSK2: MAP kinase kinase kinase SSK2 (Saccharomyces cerevisiae (strain ATCC 204508 / S288c))	(NSY)	Glu-1385-Lys
IMS0643	IMS0637, IMS0638, IMS0639, IMS0640, IMS0641, IMS0642, IMS0643, IMS0750, IMS0751, IMS0752	CBS12357_Chr15_polished	SNP	122769	G	A	Heterozygous	ORF	MPD2: Protein disulfide isomerase MPD2 (Saccharomyces cerevisiae (strain ATCC 204508 / S288c))	(NSY)	Thr-253-Ile
IMS0643	IMS0637, IMS0638, IMS0639, IMS0640, IMS0641, IMS0642, IMS0643, IMS0750, IMS0752	CBS12357_Chr15_polished	SNP	185012	G	A	Heterozygous	intergenic	MAM3: Protein MAM3 (Saccharomyces cerevisiae (strain ATCC 204508 / S288c)) (-) GPD2: Glycerol-3-phosphate dehydrogenase [NAD(+)] 2, mitochondrial (Saccharomyces cerevisiae (strain ATCC 204508 / S288c)) (+)
IMS0643	IMS0637, IMS0638, IMS0639, IMS0640, IMS0641, IMS0642, IMS0643, IMS0750, IMS0752	CBS12357_Chr15_polished	SNP	192006	C	T	Heterozygous	ORF	GPM3: Phosphoglycerate mutase 3 (Saccharomyces cerevisiae (strain ATCC 204508 / S288c))	(SYN)	Val-249-Val
IMS0643	IMS0637, IMS0638, IMS0639, IMS0640, IMS0641, IMS0642, IMS0643, IMS0750, IMS0752	CBS12357_Chr15_polished	SNP	282278	G	A	Heterozygous	ORF	TOP1: DNA topoisomerase 1 (Saccharomyces cerevisiae (strain ATCC 204508 / S288c))	(SYN)	Phe-643-Phe
IMS0643	IMS0637, IMS0638, IMS0639, IMS0640, IMS0641, IMS0642, IMS0643, IMS0750, IMS0751, IMS0752	CBS12357_Chr15_polished	SNP	405694	C	T	Heterozygous	ORF	SMF2: Manganese transporter SMF2 (Saccharomyces cerevisiae (strain ATCC 204508 / S288c))	(SYN)	His-310-His
IMS0643	IMS0637, IMS0638, IMS0639, IMS0640, IMS0641, IMS0642, IMS0643, IMS0750, IMS0752	CBS12357_Chr15_polished	SNP	568114	C	T	Heterozygous	ORF	NSG1: Protein NSG1 (Saccharomyces cerevisiae (strain ATCC 204508 / S288c))	(NSY)	Gly-163-Asn
IMS0643	IMS0637, IMS0638, IMS0639, IMS0640, IMS0641, IMS0642, IMS0643, IMS0750, IMS0752	CBS12357_Chr15_polished	SNP	568115	C	T	Heterozygous	ORF	NSG1: Protein NSG1 (Saccharomyces cerevisiae (strain ATCC 204508 / S288c))	(NSY)	Gly-163-Asn
IMS0643	IMS0637, IMS0638, IMS0639, IMS0640, IMS0641, IMS0642, IMS0643, IMS0750, IMS0751, IMS0752	CBS12357_Chr15_polished	SNP	634843	G	A	Heterozygous	ORF	PRP8: Pre-mRNA-splicing factor 8 (Saccharomyces cerevisiae (strain ATCC 204508 / S288c))	(NSY)	Ser-430-Phe
IMS0643	IMS0637, IMS0638, IMS0639, IMS0640, IMS0641, IMS0642, IMS0643, IMS0750, IMS0751, IMS0752	CBS12357_Chr15_polished	SNP	674449	C	T	Heterozygous	ORF	KOG1: Target of rapamycin complex 1 subunit KOG1 (Saccharomyces cerevisiae (strain ATCC 204508 / S288c))	(SYN)	Ser-1195-Ser
IMS0643	IMS0637, IMS0638, IMS0639, IMS0640, IMS0641, IMS0642, IMS0643, IMS0751	CBS12357_Chr16_polished	SNP	11722	G	A	Heterozygous	ORF	HXT9: Hexose transporter HXT9 (Saccharomyces cerevisiae (strain ATCC 204508 / S288c))	(SYN)	Gln-200-Gln
IMS0643	IMS0637, IMS0638, IMS0639, IMS0640, IMS0641, IMS0642, IMS0643	CBS12357_Chr16_polished	SNP	363069	C	T	Heterozygous	ORF	MSY1: Tyrosine--tRNA ligase	(NSY)	Ser-441-Phe
IMS0643	IMS0637, IMS0638, IMS0639, IMS0640, IMS0641, IMS0642, IMS0643, IMS0750, IMS0751, IMS0752	CBS12357_Chr16_polished	SNP	416457	C	T	Heterozygous	ORF	UBP16: Ubiquitin carboxyl-terminal hydrolase 16 (Saccharomyces cerevisiae (strain ATCC 204508 / S288c))	(NSY)	Pro-251-Leu
IMS0643	IMS0637, IMS0638, IMS0639, IMS0640, IMS0641, IMS0642, IMS0643, IMS0751	CBS12357_Chr16_polished	SNP	481460	G	A	Heterozygous	intergenic	SVL3: Styryl dye vacuolar localization protein 3 (Saccharomyces cerevisiae (strain ATCC 204508 / S288c)) (-) PHO85: Cyclin-dependent protein kinase PHO85 (Saccharomyces cerevisiae (strain ATCC 204508 / S288c)) (-)
IMS0643	IMS0637, IMS0638, IMS0639, IMS0640, IMS0641, IMS0642, IMS0643, IMS0750, IMS0751, IMS0752	CBS12357_Chr16_polished	SNP	687886	C	T	Heterozygous	intergenic	YPR071W: Uncharacterized membrane protein YPR071W (Saccharomyces cerevisiae (strain ATCC 204508 / S288c)) (+) NOT5: General negative regulator of transcription subunit 5 (Saccharomyces cerevisiae (strain ATCC 204508 / S288c)) (+)
IMS0643	IMS0637, IMS0638, IMS0639, IMS0640, IMS0641, IMS0642, IMS0643, IMS0750, IMS0751, IMS0752	CBS12357_Chr16_polished	SNP	687887	C	T	Heterozygous	intergenic	YPR071W: Uncharacterized membrane protein YPR071W (Saccharomyces cerevisiae (strain ATCC 204508 / S288c)) (+) NOT5: General negative regulator of transcription subunit 5 (Saccharomyces cerevisiae (strain ATCC 204508 / S288c)) (+)
IMS0643	IMS0637, IMS0638, IMS0639, IMS0640, IMS0641, IMS0642, IMS0643	CBS12357_Chr16_polished	SNP	801362	G	A	Heterozygous	ORF	LOA1: Lysophosphatidic acid:oleoyl-CoA acyltransferase 1 (Saccharomyces cerevisiae (strain ATCC 204508 / S288c))	(SYN)	Ile-147-Ile
IMS0643	IMS0637, IMS0638, IMS0639, IMS0640, IMS0641, IMS0642, IMS0643, IMS0750, IMS0751, IMS0752	CBS12357_Chr16_polished	SNP	826912	G	A	Heterozygous	ORF	TPO3: Polyamine transporter 3 (Saccharomyces cerevisiae (strain ATCC 204508 / S288c))	(NSY)	Thr-205-Ile
IMS0643	IMS0637, IMS0638, IMS0639, IMS0640, IMS0641, IMS0642, IMS0643, IMS0750, IMS0751, IMS0752	CBS12357_Chr16_polished	SNP	826913	G	A	Heterozygous	ORF	TPO3: Polyamine transporter 3 (Saccharomyces cerevisiae (strain ATCC 204508 / S288c))	(NSY)	Thr-205-Ile
IMS0750	IMS0750 and IMS0752	CBS12357_Chr02_polished	CNV	8950	9500	Duplication		ORF
IMS0750	IMS0637, IMS0638, IMS0639, IMS0640, IMS0641, IMS0642, IMS0643, IMS0750, IMS0751, IMS0752	CBS12357_Chr02_polished	SNP	97617	G	A	Heterozygous	ORF	SEF1: Putative transcription factor SEF1 (Saccharomyces cerevisiae (strain ATCC 204508 / S288c))	(NSY)	Leu-895-Phe
IMS0750	IMS0637, IMS0638, IMS0639, IMS0640, IMS0641, IMS0642, IMS0643, IMS0750, IMS0751, IMS0752	CBS12357_Chr02_polished	SNP	157456	G	A	Heterozygous	ORF	STU1: Protein STU1 (Saccharomyces cerevisiae (strain ATCC 204508 / S288c))	(NSY)	Pro-1147-Ser
IMS0750	IMS0637, IMS0638, IMS0639, IMS0640, IMS0641, IMS0642, IMS0643, IMS0750, IMS0751, IMS0752	CBS12357_Chr02_polished	SNP	253209	G	A	Heterozygous	intergenic	IPP1: Inorganic pyrophosphatase (Saccharomyces cerevisiae (strain ATCC 204508 / S288c)) (-) GRX7: Monothiol glutaredoxin-7 (Saccharomyces cerevisiae (strain ATCC 204508 / S288c)) (-)
IMS0750	IMS0637, IMS0638, IMS0639, IMS0640, IMS0641, IMS0642, IMS0643, IMS0750, IMS0752	CBS12357_Chr02_polished	SNP	630726	G	A	Heterozygous	ORF	YDR186C: Uncharacterized protein YDR186C (Saccharomyces cerevisiae (strain ATCC 204508 / S288c))	(SYN)	Gly-702-Gly
IMS0750	IMS0637, IMS0638, IMS0639, IMS0640, IMS0641, IMS0642, IMS0643, IMS0750, IMS0752	CBS12357_Chr02_polished	SNP	631006	G	A	Heterozygous	ORF	YDR186C: Uncharacterized protein YDR186C (Saccharomyces cerevisiae (strain ATCC 204508 / S288c))	(NSY)	Ser-609-Phe
IMS0750	IMS0637, IMS0638, IMS0639, IMS0640, IMS0641, IMS0642, IMS0643, IMS0750, IMS0751, IMS0752	CBS12357_Chr02_polished	SNP	655168	C	T	Heterozygous	intergenic	RAV2: Regulator of V-ATPase in vacuolar membrane protein 2 (Saccharomyces cerevisiae (strain ATCC 204508 / S288c)) (-) COQ4: Ubiquinone biosynthesis protein COQ4, mitochondrial (Saccharomyces cerevisiae (strain ATCC 204508 / S288c)) (+)
IMS0750	IMS0637, IMS0638, IMS0639, IMS0640, IMS0641, IMS0642, IMS0643, IMS0750, IMS0752	CBS12357_Chr02_polished	SNP	688810	G	A	Heterozygous	ORF	RAD9: DNA repair protein RAD9 (Saccharomyces cerevisiae (strain ATCC 204508 / S288c))	(SYN)	Val-54-Val
IMS0750	IMS0637, IMS0638, IMS0639, IMS0640, IMS0641, IMS0642, IMS0643, IMS0750, IMS0752	CBS12357_Chr02_polished	SNP	771891	G	A	Heterozygous	ORF	AKR1: Palmitoyltransferase AKR1 (Saccharomyces cerevisiae (strain ATCC 204508 / S288c))	(NSY)	Ser-50-Phe
IMS0750	IMS0637, IMS0638, IMS0639, IMS0640, IMS0641, IMS0642, IMS0643, IMS0750, IMS0752	CBS12357_Chr02_polished	SNP	790138	G	A	Heterozygous	intergenic	MTH1: Protein MTH1 (Saccharomyces cerevisiae (strain ATCC 204508 / S288c)) (-) RNH202: Ribonuclease H2 subunit B (Saccharomyces cerevisiae (strain ATCC 204508 / S288c)) (+)
IMS0750	IMS0637, IMS0638, IMS0639, IMS0640, IMS0641, IMS0642, IMS0643, IMS0750, IMS0751, IMS0752	CBS12357_Chr02_polished	SNP	878522	A	G	Heterozygous	intergenic	TIM11: ATP synthase subunit e, mitochondrial (Saccharomyces cerevisiae (strain ATCC 204508 / S288c)) (-) PEP7: Vacuolar segregation protein PEP7 (Saccharomyces cerevisiae (strain ATCC 204508 / S288c)) (-)
IMS0750	IMS0637, IMS0638, IMS0639, IMS0640, IMS0641, IMS0642, IMS0643, IMS0750, IMS0752	CBS12357_Chr02_polished	SNP	883527	G	A	Heterozygous	ORF	YCG1: Condensin complex subunit 3 (Saccharomyces cerevisiae (strain ATCC 204508 / S288c))	(NSY)	Glu-92-Lys
IMS0750	IMS0637, IMS0638, IMS0639, IMS0640, IMS0641, IMS0642, IMS0643, IMS0750, IMS0752	CBS12357_Chr02_polished	SNP	1043256	C	T	Heterozygous	ORF	PDR15: ATP-dependent permease PDR15 (Saccharomyces cerevisiae (strain ATCC 204508 / S288c))	(SYN)	Leu-978-Leu
IMS0750	IMS0637, IMS0638, IMS0639, IMS0640, IMS0641, IMS0642, IMS0643, IMS0750, IMS0752	CBS12357_Chr02_polished	SNP	1060974	G	A	Heterozygous	ORF	SYF1: Pre-mRNA-splicing factor SYF1 (Saccharomyces cerevisiae (strain ATCC 204508 / S288c))	(SYN)	Gln-474-Gln
IMS0750	IMS0637, IMS0638, IMS0639, IMS0640, IMS0641, IMS0642, IMS0643, IMS0750, IMS0752	CBS12357_Chr02_polished	SNP	1077344	T	C	Heterozygous	ORF	SIP1: SNF1 protein kinase subunit beta-1 (Saccharomyces cerevisiae (strain ATCC 204508 / S288c))	(NSY)	Lys-520-Glu
IMS0750	IMS0637, IMS0638, IMS0639, IMS0640, IMS0641, IMS0642, IMS0643, IMS0750, IMS0751, IMS0752	CBS12357_Chr03_polished	SNP	143518	C	T	Heterozygous	intergenic	CWH43: Protein CWH43 (Saccharomyces cerevisiae (strain ATCC 204508 / S288c)) (-) SRD1: Pre-rRNA-processing protein SRD1 (Saccharomyces cerevisiae (strain ATCC 204508 / S288c)) (-)
IMS0750	IMS0637, IMS0638, IMS0639, IMS0640, IMS0641, IMS0642, IMS0643, IMS0750, IMS0752	CBS12357_Chr03_polished	SNP	252515	C	T	Heterozygous	ORF	SRB8: Mediator of RNA polymerase II transcription subunit 12 (Saccharomyces cerevisiae (strain ATCC 204508 / S288c))	(SYN)	Leu-517-Leu
IMS0750	IMS0637, IMS0638, IMS0639, IMS0640, IMS0641, IMS0642, IMS0643, IMS0750, IMS0752	CBS12357_Chr04_polished	SNP	140550	G	A	Homozygous	intergenic	DLD1: D-lactate dehydrogenase [cytochrome] 1, mitochondrial (Saccharomyces cerevisiae (strain ATCC 204508 / S288c)) (-) PAR32: Protein PAR32 (Saccharomyces cerevisiae (strain ATCC 204508 / S288c)) (+)
IMS0750	IMS0637, IMS0638, IMS0639, IMS0640, IMS0641, IMS0642, IMS0643, IMS0750, IMS0752	CBS12357_Chr04_polished	SNP	140551	G	A	Homozygous	intergenic	DLD1: D-lactate dehydrogenase [cytochrome] 1, mitochondrial (Saccharomyces cerevisiae (strain ATCC 204508 / S288c)) (-) PAR32: Protein PAR32 (Saccharomyces cerevisiae (strain ATCC 204508 / S288c)) (+)
IMS0750	IMS0637, IMS0638, IMS0639, IMS0640, IMS0641, IMS0642, IMS0643, IMS0750, IMS0752	CBS12357_Chr04_polished	SNP	140579	G	A	Homozygous	intergenic	DLD1: D-lactate dehydrogenase [cytochrome] 1, mitochondrial (Saccharomyces cerevisiae (strain ATCC 204508 / S288c)) (-) PAR32: Protein PAR32 (Saccharomyces cerevisiae (strain ATCC 204508 / S288c)) (+)
IMS0750	IMS0637, IMS0638, IMS0639, IMS0640, IMS0641, IMS0642, IMS0643, IMS0750, IMS0752	CBS12357_Chr04_polished	SNP	140580	G	A	Homozygous	intergenic	DLD1: D-lactate dehydrogenase [cytochrome] 1, mitochondrial (Saccharomyces cerevisiae (strain ATCC 204508 / S288c)) (-) PAR32: Protein PAR32 (Saccharomyces cerevisiae (strain ATCC 204508 / S288c)) (+)
IMS0750	IMS0637, IMS0638, IMS0639, IMS0640, IMS0641, IMS0642, IMS0643, IMS0750, IMS0752	CBS12357_Chr04_polished	SNP	213828	C	T	Homozygous	intergenic	PPH21: Serine/threonine-protein phosphatase PP2A-1 catalytic subunit (Saccharomyces cerevisiae (strain ATCC 204508 / S288c)) (-) YDL133W: Uncharacterized membrane protein YDL133W (Saccharomyces cerevisiae (strain ATCC 204508 / S288c)) (+)
IMS0750	IMS0637, IMS0638, IMS0639, IMS0640, IMS0641, IMS0642, IMS0643, IMS0750, IMS0752	CBS12357_Chr04_polished	SNP	322258	C	T	Heterozygous	ORF	YDL073W: UPF0592 protein YDL073W (Saccharomyces cerevisiae (strain ATCC 204508 / S288c))	(SYN)	Phe-727-Phe
IMS0750	IMS0750, IMS0751, IMS0752	CBS12357_Chr04_polished	SNP	376399	A	G	Heterozygous	ORF	BSC1: Bypass of stop codon protein 1 (Saccharomyces cerevisiae (strain ATCC 204508 / S288c))	(NSY)	Leu-469-Ser
IMS0750	IMS0637, IMS0638, IMS0639, IMS0640, IMS0641, IMS0642, IMS0643, IMS0750, IMS0752	CBS12357_Chr04_polished	SNP	421048	G	A	Heterozygous	ORF	TSC13: Enoyl reductase TSC13 (Saccharomyces cerevisiae (strain ATCC 204508 / S288c))	(NSY)	Thr-15-Ile
IMS0750	IMS0637, IMS0638, IMS0639, IMS0640, IMS0641, IMS0642, IMS0643, IMS0750, IMS0751, IMS0752	CBS12357_Chr04_polished	SNP	934569	C	T	Heterozygous	ORF	PAF1: RNA polymerase II-associated protein 1 (Saccharomyces cerevisiae (strain ATCC 204508 / S288c))	(SYN)	Phe-358-Phe
IMS0750	IMS0638, IMS0639, IMS0643, IMS0750, IMS0752	CBS12357_Chr05_polished	SNP	39653	G	T	Heterozygous	intergenic	CAN1: Arginine permease (Saccharomyces cerevisiae (strain ATCC 204508 / S288c)) (-) NPR2: Nitrogen permease regulator 2 (Saccharomyces cerevisiae (strain ATCC 204508 / S288c)) (+)
IMS0750	IMS0637, IMS0638, IMS0639, IMS0640, IMS0641, IMS0642, IMS0643, IMS0750, IMS0752	CBS12357_Chr05_polished	SNP	77311	C	T	Heterozygous	ORF	YEL043W: Uncharacterized protein YEL043W (Saccharomyces cerevisiae (strain ATCC 204508 / S288c))	(NSY)	Ser-578-Leu
IMS0750	IMS0637, IMS0638, IMS0639, IMS0640, IMS0641, IMS0642, IMS0643, IMS0750, IMS0751, IMS0752	CBS12357_Chr05_polished	SNP	84964	C	T	Heterozygous	ORF	CYC7: Cytochrome c iso-2 (Saccharomyces cerevisiae (strain ATCC 204508 / S288c))	(NSY)	Gly-33-Arg
IMS0750	IMS0637, IMS0638, IMS0639, IMS0640, IMS0641, IMS0642, IMS0643, IMS0750, IMS0751, IMS0752	CBS12357_Chr05_polished	SNP	84965	C	T	Heterozygous	ORF	CYC7: Cytochrome c iso-2 (Saccharomyces cerevisiae (strain ATCC 204508 / S288c))	(SYN)	Glu-32-Glu
IMS0750	IMS0637, IMS0638, IMS0639, IMS0640, IMS0641, IMS0642, IMS0643, IMS0750, IMS0751, IMS0752	CBS12357_Chr05_polished	SNP	87347	G	A	Heterozygous	ORF	RAD23: UV excision repair protein RAD23 (Saccharomyces cerevisiae (strain ATCC 204508 / S288c))	(SYN)	Val-87-Val
IMS0750	IMS0637, IMS0638, IMS0639, IMS0640, IMS0641, IMS0642, IMS0643, IMS0750, IMS0752	CBS12357_Chr05_polished	SNP	112159	G	A	Heterozygous	ORF	YEL023C: Uncharacterized protein YEL023C (Saccharomyces cerevisiae (strain ATCC 204508 / S288c))	(NON)	Arg-609-STP
IMS0750	IMS0637, IMS0638, IMS0639, IMS0640, IMS0641, IMS0642, IMS0643, IMS0750, IMS0751, IMS0752	CBS12357_Chr05_polished	SNP	168525	C	T	Heterozygous	ORF	NUG1: Nuclear GTP-binding protein NUG1 (Saccharomyces cerevisiae (strain ATCC 204508 / S288c))	(NSY)	Thr-258-Ile
IMS0750	IMS0637, IMS0638, IMS0639, IMS0640, IMS0641, IMS0642, IMS0643, IMS0750, IMS0751, IMS0752	CBS12357_Chr05_polished	SNP	315477	G	A	Homozygous	ORF	PTP3: Tyrosine-protein phosphatase 3 (Saccharomyces cerevisiae (strain ATCC 204508 / S288c))	(SYN)	Leu-614-Leu
IMS0750	IMS0750 and IMS0752	CBS12357_Chr07_polished	SNP	134773	C	A	Homozygous	ORF	MDS3: Negative regulator of sporulation MDS3 (Saccharomyces cerevisiae (strain ATCC 204508 / S288c))	(NSY)	Pro-727-His
IMS0750	IMS0637, IMS0638, IMS0639, IMS0640, IMS0641, IMS0642, IMS0643, IMS0750, IMS0752	CBS12357_Chr07_polished	SNP	362924	C	T	Heterozygous	ORF	YGL082W: Uncharacterized protein YGL082W (Saccharomyces cerevisiae (strain ATCC 204508 / S288c))	(SYN)	Val-42-Val
IMS0750	IMS0637, IMS0638, IMS0639, IMS0640, IMS0641, IMS0642, IMS0643, IMS0750, IMS0751, IMS0752	CBS12357_Chr07_polished	SNP	365406	C	T	Heterozygous	intergenic	YGL081W: Uncharacterized protein YGL081W (Saccharomyces cerevisiae (strain ATCC 204508 / S288c)) (+) FMP37: Mitochondrial pyruvate carrier 1 (Saccharomyces cerevisiae (strain ATCC 204508 / S288c)) (+)
IMS0750	IMS0637, IMS0638, IMS0639, IMS0640, IMS0641, IMS0642, IMS0643, IMS0750, IMS0752	CBS12357_Chr07_polished	SNP	512489	C	T	Heterozygous	ORF	SEC9: Protein transport protein SEC9 (Saccharomyces cerevisiae (strain ATCC 204508 / S288c))	(NSY)	Gly-167-Glu
IMS0750	IMS0637, IMS0638, IMS0639, IMS0640, IMS0641, IMS0642, IMS0643, IMS0750, IMS0751, IMS0752	CBS12357_Chr07_polished	INDEL	568985	G	GA	Heterozygous	intergenic	NQM1 RME1
IMS0750	IMS0638, IMS0639, IMS0643, IMS0750, IMS0752	CBS12357_Chr07_polished	SNP	597755	G	A	Heterozygous	intergenic	ERG25: Methylsterol monooxygenase (Saccharomyces cerevisiae (strain ATCC 204508 / S288c)) (+) ADE6: Phosphoribosylformylglycinamidine synthase (Saccharomyces cerevisiae (strain ATCC 204508 / S288c)) (-)
IMS0750	IMS0637, IMS0638, IMS0639, IMS0640, IMS0641, IMS0642, IMS0643, IMS0750, IMS0751, IMS0752	CBS12357_Chr07_polished	SNP	890083	C	T	Heterozygous	ORF	ZPR1: Zinc finger protein ZPR1 (Saccharomyces cerevisiae (strain ATCC 204508 / S288c))	(NSY)	Ser-327-Phe
IMS0750	IMS0637, IMS0638, IMS0639, IMS0640, IMS0641, IMS0642, IMS0643, IMS0750, IMS0751, IMS0752	CBS12357_Chr07_polished	SNP	955111	G	A	Heterozygous	ORF	BRF1: Transcription factor IIIB 70 kDa subunit (Saccharomyces cerevisiae (strain ATCC 204508 / S288c))	(NSY)	Pro-321-Ser
IMS0750	IMS0637, IMS0638, IMS0639, IMS0640, IMS0641, IMS0642, IMS0643, IMS0750, IMS0751, IMS0752	CBS12357_Chr08_polished	SNP	79588	C	T	Heterozygous	intergenic	RIM4: Meiotic activator RIM4 (Saccharomyces cerevisiae (strain ATCC 204508 / S288c)) (+) NPR3: Nitrogen permease regulator 3 (Saccharomyces cerevisiae (strain ATCC 204508 / S288c)) (-)
IMS0750	IMS0637, IMS0638, IMS0639, IMS0640, IMS0641, IMS0642, IMS0643, IMS0750, IMS0752	CBS12357_Chr08_polished	SNP	131483	C	T	Heterozygous	ORF	STP2: Transcription factor STP2 (Saccharomyces cerevisiae (strain ATCC 204508 / S288c))	(NSY)	Ser-181-Leu
IMS0750	IMS0637, IMS0638, IMS0639, IMS0640, IMS0641, IMS0642, IMS0643, IMS0750, IMS0752	CBS12357_Chr08_polished	INDEL	360253	G	GA	Heterozygous	intergenic	RUP1 SFL1
IMS0750	IMS0637, IMS0638, IMS0639, IMS0640, IMS0641, IMS0642, IMS0643, IMS0750, IMS0751, IMS0752	CBS12357_Chr08_polished	SNP	589838	C	T	Homozygous	intergenic	FSF1: Probable mitochondrial transport protein FSF1 (Saccharomyces cerevisiae (strain ATCC 204508 / S288c)) (-) YTM1: Ribosome biogenesis protein YTM1 (Saccharomyces cerevisiae (strain ATCC 204508 / S288c)) (+)
IMS0750	IMS0637, IMS0638, IMS0639, IMS0640, IMS0641, IMS0642, IMS0643, IMS0750, IMS0751, IMS0752	CBS12357_Chr08_polished	SNP	595605	G	A	Heterozygous	ORF	MOD5: tRNA dimethylallyltransferase	(NSY)	Glu-121-Lys
IMS0750	IMS0637, IMS0638, IMS0639, IMS0640, IMS0641, IMS0642, IMS0643, IMS0750, IMS0751, IMS0752	CBS12357_Chr08_polished	CNV	823000	835000	Duplication		ORF
IMS0750	IMS0637, IMS0638, IMS0639, IMS0640, IMS0641, IMS0642, IMS0643, IMS0750, IMS0751, IMS0752	CBS12357_Chr09_polished	SNP	101194	C	T	Heterozygous	ORF	MET18: DNA repair/transcription protein MET18/MMS19 (Saccharomyces cerevisiae (strain ATCC 204508 / S288c))	(SYN)	Ile-788-Ile
IMS0750	IMS0637, IMS0638, IMS0639, IMS0640, IMS0641, IMS0642, IMS0643, IMS0750, IMS0752	CBS12357_Chr09_polished	INDEL	232765	C	CA	Homozygous	intergenic	YIL055C RHR2
IMS0750	IMS0637, IMS0638, IMS0639, IMS0640, IMS0641, IMS0642, IMS0643, IMS0750, IMS0751, IMS0752	CBS12357_Chr10_polished	SNP	154429	C	T	Heterozygous	ORF	YJL132W: Uncharacterized protein YJL132W (Saccharomyces cerevisiae (strain ATCC 204508 / S288c))	(NON)	Gln-119-STP
IMS0750	IMS0637, IMS0638, IMS0639, IMS0640, IMS0641, IMS0642, IMS0643, IMS0750, IMS0751, IMS0752	CBS12357_Chr10_polished	SNP	154745	C	T	Heterozygous	ORF	YJL132W: Uncharacterized protein YJL132W (Saccharomyces cerevisiae (strain ATCC 204508 / S288c))	(NSY)	Ala-224-Val
IMS0750	IMS0637, IMS0638, IMS0639, IMS0640, IMS0641, IMS0642, IMS0643, IMS0750, IMS0752	CBS12357_Chr10_polished	SNP	278249	G	A	Heterozygous	ORF	SCP160: Protein SCP160 (Saccharomyces cerevisiae (strain ATCC 204508 / S288c))	(NSY)	His-138-Tyr
IMS0750	IMS0637, IMS0638, IMS0639, IMS0640, IMS0641, IMS0642, IMS0643, IMS0750, IMS0752	CBS12357_Chr10_polished	SNP	278250	G	A	Heterozygous	ORF	SCP160: Protein SCP160 (Saccharomyces cerevisiae (strain ATCC 204508 / S288c))	(SYN)	Asn-137-Asn
IMS0750	IMS0637, IMS0638, IMS0639, IMS0640, IMS0641, IMS0642, IMS0643, IMS0750, IMS0751, IMS0752	CBS12357_Chr10_polished	SNP	435502	C	T	Heterozygous	intergenic	SAG1: Alpha-agglutinin (Saccharomyces cerevisiae (strain ATCC 204508 / S288c)) (-) APL1: AP-2 complex subunit beta (Saccharomyces cerevisiae (strain ATCC 204508 / S288c)) (+)
IMS0750	IMS0637, IMS0638, IMS0639, IMS0640, IMS0641, IMS0642, IMS0643, IMS0750, IMS0751, IMS0752	CBS12357_Chr10_polished	SNP	585530	G	A	Homozygous	ORF	BUD4: Bud site selection protein 4 (Saccharomyces cerevisiae (strain ATCC 204508 / S288c))	(SYN)	Leu-1109-Leu
IMS0750	IMS0637, IMS0638, IMS0639, IMS0640, IMS0641, IMS0642, IMS0643, IMS0750, IMS0751, IMS0752	CBS12357_Chr10_polished	SNP	585531	G	A	Homozygous	ORF	BUD4: Bud site selection protein 4 (Saccharomyces cerevisiae (strain ATCC 204508 / S288c))	(NSY)	Gly-1110-Arg
IMS0750	IMS0637, IMS0638, IMS0639, IMS0640, IMS0641, IMS0642, IMS0643, IMS0750, IMS0752	CBS12357_Chr11_polished	SNP	178074	C	T	Heterozygous	ORF	OCT1: Mitochondrial intermediate peptidase (Saccharomyces cerevisiae (strain ATCC 204508 / S288c))	(SYN)	Leu-355-Leu
IMS0750	IMS0637, IMS0638, IMS0639, IMS0640, IMS0641, IMS0642, IMS0643, IMS0750, IMS0752	CBS12357_Chr11_polished	SNP	280352	G	A	Heterozygous	ORF	YKL077W: Uncharacterized protein YKL077W (Saccharomyces cerevisiae (strain ATCC 204508 / S288c))	(NSY)	Arg-196-Lys
IMS0750	IMS0637, IMS0638, IMS0639, IMS0640, IMS0641, IMS0642, IMS0643, IMS0750, IMS0752	CBS12357_Chr11_polished	SNP	280353	G	A	Heterozygous	ORF	YKL077W: Uncharacterized protein YKL077W (Saccharomyces cerevisiae (strain ATCC 204508 / S288c))	(NSY)	Arg-196-Lys
IMS0750	IMS0637, IMS0638, IMS0639, IMS0640, IMS0641, IMS0642, IMS0643, IMS0750, IMS0751, IMS0752	CBS12357_Chr11_polished	SNP	311170	C	T	Heterozygous	ORF	BLI1: Biogenesis of lysosome-related organelles complex 1 subunit BLI1 (Saccharomyces cerevisiae (strain ATCC 204508 / S288c))	(NON)	Gln-94-STP
IMS0750	IMS0637, IMS0638, IMS0639, IMS0640, IMS0641, IMS0642, IMS0643, IMS0750, IMS0752	CBS12357_Chr11_polished	SNP	381491	G	A	Heterozygous	ORF	CDC16: Anaphase-promoting complex subunit CDC16 (Saccharomyces cerevisiae (strain ATCC 204508 / S288c))	(SYN)	Leu-689-Leu
IMS0750	IMS0637, IMS0638, IMS0639, IMS0640, IMS0641, IMS0642, IMS0643, IMS0750, IMS0752	CBS12357_Chr11_polished	SNP	406726	G	A	Heterozygous	ORF	CCE1: Cruciform cutting endonuclease 1	(NSY)	Ser-325-Phe
IMS0750	IMS0637, IMS0638, IMS0639, IMS0640, IMS0641, IMS0642, IMS0643, IMS0750, IMS0751, IMS0752	CBS12357_Chr11_polished	SNP	541212	C	T	Heterozygous	ORF	TIF1: ATP-dependent RNA helicase eIF4A (Saccharomyces cerevisiae (strain ATCC 204508 / S288c))	(SYN)	Phe-355-Phe
IMS0750	IMS0637, IMS0638, IMS0639, IMS0640, IMS0641, IMS0642, IMS0643, IMS0750, IMS0751, IMS0752	CBS12357_Chr11_polished	SNP	590105	C	T	Heterozygous	ORF	TVP38: Golgi apparatus membrane protein TVP38 (Saccharomyces cerevisiae (strain ATCC 204508 / S288c))	(NSY)	Arg-198-Lys
IMS0750	IMS0637, IMS0638, IMS0639, IMS0640, IMS0641, IMS0642, IMS0643, IMS0750, IMS0751, IMS0752	CBS12357_Chr11_polished	SNP	633186	G	A	Heterozygous	intergenic	SIR1: Regulatory protein SIR1 (Saccharomyces cerevisiae (strain ATCC 204508 / S288c)) (+) FLO10: Flocculation protein FLO10 (Saccharomyces cerevisiae (strain ATCC 204508 / S288c)) (+)
IMS0750	IMS0637, IMS0638, IMS0639, IMS0640, IMS0641, IMS0642, IMS0643, IMS0750, IMS0751, IMS0752	CBS12357_Chr11_polished	SNP	633187	G	A	Heterozygous	intergenic	SIR1: Regulatory protein SIR1 (Saccharomyces cerevisiae (strain ATCC 204508 / S288c)) (+) FLO10: Flocculation protein FLO10 (Saccharomyces cerevisiae (strain ATCC 204508 / S288c)) (+)
IMS0750	IMS0637, IMS0638, IMS0639, IMS0640, IMS0641, IMS0642, IMS0643, IMS0750, IMS0751, IMS0752	CBS12357_Chr12_polished	SNP	310723	G	A	Heterozygous	ORF	CSF1: Protein CSF1 (Saccharomyces cerevisiae (strain ATCC 204508 / S288c))	(NSY)	Ser-2708-Phe
IMS0750	IMS0637, IMS0638, IMS0639, IMS0640, IMS0641, IMS0642, IMS0643, IMS0750, IMS0751, IMS0752	CBS12357_Chr12_polished	SNP	310724	G	A	Heterozygous	ORF	CSF1: Protein CSF1 (Saccharomyces cerevisiae (strain ATCC 204508 / S288c))	(NSY)	Ser-2708-Phe
IMS0750	IMS0637, IMS0638, IMS0639, IMS0640, IMS0641, IMS0642, IMS0643, IMS0750, IMS0751, IMS0752	CBS12357_Chr12_polished	SNP	335327	G	A	Heterozygous	intergenic	IOC2: ISWI one complex protein 2 (Saccharomyces cerevisiae (strain ATCC 204508 / S288c)) (-) KIN2: Serine/threonine-protein kinase KIN2 (Saccharomyces cerevisiae (strain ATCC 204508 / S288c)) (+)
IMS0750	IMS0637, IMS0638, IMS0639, IMS0640, IMS0641, IMS0642, IMS0643, IMS0750, IMS0752	CBS12357_Chr12_polished	SNP	391738	G	A	Heterozygous	ORF	SRN2: Protein SRN2 (Saccharomyces cerevisiae (strain ATCC 204508 / S288c))	(NSY)	Glu-113-Lys
IMS0750	IMS0637, IMS0638, IMS0639, IMS0640, IMS0641, IMS0642, IMS0643, IMS0750, IMS0751, IMS0752	CBS12357_Chr12_polished	SNP	416149	C	T	Heterozygous	ORF	CKI1: Choline kinase (Saccharomyces cerevisiae (strain ATCC 204508 / S288c))	(NSY)	Leu-524-Phe
IMS0750	IMS0637, IMS0638, IMS0639, IMS0640, IMS0641, IMS0642, IMS0643, IMS0750, IMS0752	CBS12357_Chr12_polished	SNP	621148	C	T	Heterozygous	ORF	MDL1: ATP-dependent permease MDL1	(SYN)	Val-231-Val
IMS0750	IMS0637, IMS0638, IMS0639, IMS0640, IMS0641, IMS0642, IMS0643, IMS0750, IMS0751, IMS0752	CBS12357_Chr12_polished	SNP	807962	C	T	Homozygous	ORF	YLR297W: Uncharacterized vacuolar protein YLR297W (Saccharomyces cerevisiae (strain ATCC 204508 / S288c))	(NSY)	Thr-108-Ile
IMS0750	IMS0637, IMS0638, IMS0639, IMS0640, IMS0641, IMS0642, IMS0643, IMS0750, IMS0751, IMS0752	CBS12357_Chr12_polished	SNP	807963	C	T	Homozygous	ORF	YLR297W: Uncharacterized vacuolar protein YLR297W (Saccharomyces cerevisiae (strain ATCC 204508 / S288c))	(NSY)	Thr-108-Ile
IMS0750	IMS0637, IMS0638, IMS0639, IMS0640, IMS0641, IMS0642, IMS0643, IMS0750, IMS0752	CBS12357_Chr12_polished	SNP	1025686	C	T	Heterozygous	intergenic	UTP21: U3 small nucleolar RNA-associated protein 21 (Saccharomyces cerevisiae (strain ATCC 204508 / S288c)) (-) VIP1: Inositol hexakisphosphate and diphosphoinositol-pentakisphosphate kinase (Saccharomyces cerevisiae (strain ATCC 204508 / S288c)) (+)
IMS0750	IMS0637, IMS0638, IMS0639, IMS0640, IMS0641, IMS0642, IMS0643, IMS0750, IMS0752	CBS12357_Chr12_polished	SNP	1059507	C	T	Heterozygous	intergenic	SPP382: Pre-mRNA-splicing factor SPP382 (Saccharomyces cerevisiae (strain ATCC 204508 / S288c)) (+) TUS1: Rho1 guanine nucleotide exchange factor TUS1 (Saccharomyces cerevisiae (strain ATCC 204508 / S288c)) (+)
IMS0750	IMS0637, IMS0638, IMS0639, IMS0640, IMS0641, IMS0642, IMS0643, IMS0750, IMS0752	CBS12357_Chr12_polished	SNP	1134444	C	T	Homozygous	ORF	NBP1: NAP1-binding protein (Saccharomyces cerevisiae (strain ATCC 204508 / S288c))	(NSY)	Asp-201-Asn
IMS0750	IMS0750 and IMS0752	CBS12357_Chr13_polished	CNV	0	10275	Duplication		ORF
IMS0750	IMS0637, IMS0638, IMS0639, IMS0640, IMS0641, IMS0642, IMS0643, IMS0750, IMS0751, IMS0752	CBS12357_Chr13_polished	SNP	13970	G	A	Homozygous	intergenic	MAL31: Maltose permease MAL31 (Saccharomyces cerevisiae (strain ATCC 204508 / S288c)) (-) VEL1: Protein VEL1 (Saccharomyces cerevisiae (strain ATCC 204508 / S288c)) (+)
IMS0750	IMS0637, IMS0638, IMS0639, IMS0640, IMS0641, IMS0642, IMS0643, IMS0750, IMS0751, IMS0752	CBS12357_Chr13_polished	SNP	395583	G	A	Heterozygous	intergenic	AEP1: ATPase expression protein 1, mitochondrial (Saccharomyces cerevisiae (strain ATCC 204508 / S288c)) (+) KAR5: Nuclear fusion protein KAR5 (Saccharomyces cerevisiae (strain ATCC 204508 / S288c)) (+)
IMS0750	IMS0637, IMS0638, IMS0639, IMS0640, IMS0641, IMS0642, IMS0643, IMS0750, IMS0751, IMS0752	CBS12357_Chr13_polished	SNP	395584	G	A	Heterozygous	intergenic	AEP1: ATPase expression protein 1, mitochondrial (Saccharomyces cerevisiae (strain ATCC 204508 / S288c)) (+) KAR5: Nuclear fusion protein KAR5 (Saccharomyces cerevisiae (strain ATCC 204508 / S288c)) (+)
IMS0750	IMS0637, IMS0638, IMS0639, IMS0640, IMS0641, IMS0642, IMS0643, IMS0750, IMS0751, IMS0752	CBS12357_Chr13_polished	SNP	435090	G	A	Homozygous	ORF	GFA1: Glucosamine--fructose-6-phosphate aminotransferase [isomerizing] (Saccharomyces cerevisiae (strain ATCC 204508 / S288c))	(SYN)	Glu-623-Glu
IMS0750	IMS0637, IMS0638, IMS0639, IMS0640, IMS0641, IMS0642, IMS0643, IMS0750, IMS0751, IMS0752	CBS12357_Chr13_polished	SNP	670963	G	A	Heterozygous	ORF	HFA1: Acetyl-CoA carboxylase	(NSY)	Leu-2018-Phe
IMS0750	IMS0637, IMS0638, IMS0639, IMS0640, IMS0641, IMS0642, IMS0643, IMS0750, IMS0751, IMS0752	CBS12357_Chr14_polished	SNP	50786	C	T	Heterozygous	ORF	KRI1: Protein KRI1 (Saccharomyces cerevisiae (strain ATCC 204508 / S288c))	(SYN)	Lys-198-Lys
IMS0750	IMS0637, IMS0638, IMS0639, IMS0640, IMS0641, IMS0642, IMS0643, IMS0750, IMS0751, IMS0752	CBS12357_Chr14_polished	SNP	94253	A	G	Heterozygous	intergenic	CUS2: Cold sensitive U2 snRNA suppressor 2 (Saccharomyces cerevisiae (strain ATCC 204508 / S288c)) (+) MRPL10: 54S ribosomal protein L10, mitochondrial (Saccharomyces cerevisiae (strain ATCC 204508 / S288c)) (-)
IMS0750	IMS0637, IMS0638, IMS0639, IMS0640, IMS0641, IMS0642, IMS0643, IMS0750, IMS0752	CBS12357_Chr14_polished	SNP	251593	C	T	Heterozygous	ORF	SPS18: Sporulation protein SPS18 (Saccharomyces cerevisiae (strain ATCC 204508 / S288c))	(NSY)	Gly-162-Lys
IMS0750	IMS0637, IMS0638, IMS0639, IMS0640, IMS0641, IMS0642, IMS0643, IMS0750, IMS0752	CBS12357_Chr14_polished	SNP	251594	C	T	Heterozygous	ORF	SPS18: Sporulation protein SPS18 (Saccharomyces cerevisiae (strain ATCC 204508 / S288c))	(NSY)	Gly-162-Lys
IMS0750	IMS0638, IMS0639, IMS0643, IMS0750, IMS0752	CBS12357_Chr14_polished	SNP	549924	C	T	Heterozygous	ORF	PEP1: Vacuolar protein sorting/targeting protein VPS10 (Saccharomyces cerevisiae (strain ATCC 204508 / S288c))	(NSY)	Met-1958-Ile
IMS0750	IMS0637, IMS0638, IMS0639, IMS0640, IMS0641, IMS0642, IMS0643, IMS0750, IMS0751, IMS0752	CBS12357_Chr14_polished	SNP	590521	C	T	Heterozygous	ORF	YNL019C: Uncharacterized membrane protein YNL019C (Saccharomyces cerevisiae (strain ATCC 204508 / S288c))	(SYN)	Val-212-Val
IMS0750	IMS0637, IMS0638, IMS0639, IMS0640, IMS0641, IMS0642, IMS0643, IMS0750, IMS0751, IMS0752	CBS12357_Chr14_polished	SNP	591226	G	A	Heterozygous	intergenic	YNL019C: Uncharacterized membrane protein YNL019C (Saccharomyces cerevisiae (strain ATCC 204508 / S288c)) (-) YNL034W: Uncharacterized protein YNL034W (Saccharomyces cerevisiae (strain ATCC 204508 / S288c)) (-)
IMS0750	IMS0637, IMS0638, IMS0639, IMS0640, IMS0641, IMS0642, IMS0643, IMS0750, IMS0751, IMS0752	CBS12357_Chr14_polished	SNP	674683	C	T	Homozygous	ORF	SSK2: MAP kinase kinase kinase SSK2 (Saccharomyces cerevisiae (strain ATCC 204508 / S288c))	(NSY)	Glu-1385-Lys
IMS0750	IMS0637, IMS0638, IMS0639, IMS0640, IMS0641, IMS0642, IMS0643, IMS0750, IMS0751, IMS0752	CBS12357_Chr15_polished	SNP	122769	G	A	Heterozygous	ORF	MPD2: Protein disulfide isomerase MPD2 (Saccharomyces cerevisiae (strain ATCC 204508 / S288c))	(NSY)	Thr-253-Ile
IMS0750	IMS0637, IMS0638, IMS0639, IMS0640, IMS0641, IMS0642, IMS0643, IMS0750, IMS0752	CBS12357_Chr15_polished	SNP	185012	G	A	Heterozygous	intergenic	MAM3: Protein MAM3 (Saccharomyces cerevisiae (strain ATCC 204508 / S288c)) (-) GPD2: Glycerol-3-phosphate dehydrogenase [NAD(+)] 2, mitochondrial (Saccharomyces cerevisiae (strain ATCC 204508 / S288c)) (+)
IMS0750	IMS0637, IMS0638, IMS0639, IMS0640, IMS0641, IMS0642, IMS0643, IMS0750, IMS0752	CBS12357_Chr15_polished	SNP	192006	C	T	Heterozygous	ORF	GPM3: Phosphoglycerate mutase 3 (Saccharomyces cerevisiae (strain ATCC 204508 / S288c))	(SYN)	Val-249-Val
IMS0750	IMS0637, IMS0638, IMS0639, IMS0640, IMS0641, IMS0642, IMS0643, IMS0750, IMS0752	CBS12357_Chr15_polished	SNP	282278	G	A	Heterozygous	ORF	TOP1: DNA topoisomerase 1 (Saccharomyces cerevisiae (strain ATCC 204508 / S288c))	(SYN)	Phe-643-Phe
IMS0750	IMS0637, IMS0638, IMS0639, IMS0640, IMS0641, IMS0642, IMS0643, IMS0750, IMS0751, IMS0752	CBS12357_Chr15_polished	SNP	405694	C	T	Heterozygous	ORF	SMF2: Manganese transporter SMF2 (Saccharomyces cerevisiae (strain ATCC 204508 / S288c))	(SYN)	His-310-His
IMS0750	IMS0637, IMS0638, IMS0639, IMS0640, IMS0641, IMS0642, IMS0643, IMS0750, IMS0752	CBS12357_Chr15_polished	SNP	568114	C	T	Heterozygous	ORF	NSG1: Protein NSG1 (Saccharomyces cerevisiae (strain ATCC 204508 / S288c))	(NSY)	Gly-163-Asn
IMS0750	IMS0637, IMS0638, IMS0639, IMS0640, IMS0641, IMS0642, IMS0643, IMS0750, IMS0752	CBS12357_Chr15_polished	SNP	568115	C	T	Heterozygous	ORF	NSG1: Protein NSG1 (Saccharomyces cerevisiae (strain ATCC 204508 / S288c))	(NSY)	Gly-163-Asn
IMS0750	IMS0637, IMS0638, IMS0639, IMS0640, IMS0641, IMS0642, IMS0643, IMS0750, IMS0751, IMS0752	CBS12357_Chr15_polished	SNP	634843	G	A	Heterozygous	ORF	PRP8: Pre-mRNA-splicing factor 8 (Saccharomyces cerevisiae (strain ATCC 204508 / S288c))	(NSY)	Ser-430-Phe
IMS0750	IMS0637, IMS0638, IMS0639, IMS0640, IMS0641, IMS0642, IMS0643, IMS0750, IMS0751, IMS0752	CBS12357_Chr15_polished	SNP	674449	C	T	Heterozygous	ORF	KOG1: Target of rapamycin complex 1 subunit KOG1 (Saccharomyces cerevisiae (strain ATCC 204508 / S288c))	(SYN)	Ser-1195-Ser
IMS0750	IMS0750 and IMS0752	CBS12357_Chr16_polished	CNV	0	15350	Loss		ORF
IMS0750	IMS0750 and IMS0752	CBS12357_Chr16_polished	CNV	16850	22300	Loss		ORF
IMS0750	IMS0637, IMS0638, IMS0639, IMS0640, IMS0641, IMS0642, IMS0643, IMS0750, IMS0751, IMS0752	CBS12357_Chr16_polished	SNP	416457	C	T	Homozygous	ORF	UBP16: Ubiquitin carboxyl-terminal hydrolase 16 (Saccharomyces cerevisiae (strain ATCC 204508 / S288c))	(NSY)	Pro-251-Leu
IMS0750	IMS0637, IMS0638, IMS0639, IMS0640, IMS0641, IMS0642, IMS0643, IMS0750, IMS0751, IMS0752	CBS12357_Chr16_polished	SNP	687886	C	T	Heterozygous	intergenic	YPR071W: Uncharacterized membrane protein YPR071W (Saccharomyces cerevisiae (strain ATCC 204508 / S288c)) (+) NOT5: General negative regulator of transcription subunit 5 (Saccharomyces cerevisiae (strain ATCC 204508 / S288c)) (+)
IMS0750	IMS0637, IMS0638, IMS0639, IMS0640, IMS0641, IMS0642, IMS0643, IMS0750, IMS0751, IMS0752	CBS12357_Chr16_polished	SNP	687887	C	T	Heterozygous	intergenic	YPR071W: Uncharacterized membrane protein YPR071W (Saccharomyces cerevisiae (strain ATCC 204508 / S288c)) (+) NOT5: General negative regulator of transcription subunit 5 (Saccharomyces cerevisiae (strain ATCC 204508 / S288c)) (+)
IMS0750	IMS0637, IMS0638, IMS0639, IMS0640, IMS0641, IMS0642, IMS0643, IMS0750, IMS0751, IMS0752	CBS12357_Chr16_polished	SNP	826912	G	A	Heterozygous	ORF	TPO3: Polyamine transporter 3 (Saccharomyces cerevisiae (strain ATCC 204508 / S288c))	(NSY)	Thr-205-Ile
IMS0750	IMS0637, IMS0638, IMS0639, IMS0640, IMS0641, IMS0642, IMS0643, IMS0750, IMS0751, IMS0752	CBS12357_Chr16_polished	SNP	826913	G	A	Heterozygous	ORF	TPO3: Polyamine transporter 3 (Saccharomyces cerevisiae (strain ATCC 204508 / S288c))	(NSY)	Thr-205-Ile
IMS0751	IMS0751	CBS12357_Chr02_polished	CNV	0	11000	Loss		ORF
IMS0751	IMS0637, IMS0638, IMS0639, IMS0640, IMS0641, IMS0642, IMS0643, IMS0750, IMS0751, IMS0752	CBS12357_Chr02_polished	SNP	97617	G	A	Homozygous	ORF	SEF1: Putative transcription factor SEF1 (Saccharomyces cerevisiae (strain ATCC 204508 / S288c))	(NSY)	Leu-895-Phe
IMS0751	IMS0637, IMS0638, IMS0639, IMS0640, IMS0641, IMS0642, IMS0643, IMS0750, IMS0751, IMS0752	CBS12357_Chr02_polished	SNP	157456	G	A	Homozygous	ORF	STU1: Protein STU1 (Saccharomyces cerevisiae (strain ATCC 204508 / S288c))	(NSY)	Pro-1147-Ser
IMS0751	IMS0637, IMS0638, IMS0639, IMS0640, IMS0641, IMS0642, IMS0643, IMS0750, IMS0751, IMS0752	CBS12357_Chr02_polished	SNP	253209	G	A	Homozygous	intergenic	IPP1: Inorganic pyrophosphatase (Saccharomyces cerevisiae (strain ATCC 204508 / S288c)) (-) GRX7: Monothiol glutaredoxin-7 (Saccharomyces cerevisiae (strain ATCC 204508 / S288c)) (-)
IMS0751	IMS0637, IMS0638, IMS0639, IMS0640, IMS0641, IMS0642, IMS0643, IMS0750, IMS0751, IMS0752	CBS12357_Chr02_polished	SNP	655168	C	T	Homozygous	intergenic	RAV2: Regulator of V-ATPase in vacuolar membrane protein 2 (Saccharomyces cerevisiae (strain ATCC 204508 / S288c)) (-) COQ4: Ubiquinone biosynthesis protein COQ4, mitochondrial (Saccharomyces cerevisiae (strain ATCC 204508 / S288c)) (+)
IMS0751	IMS0637, IMS0638, IMS0639, IMS0640, IMS0641, IMS0642, IMS0643, IMS0750, IMS0751, IMS0752	CBS12357_Chr02_polished	SNP	878522	A	G	Homozygous	intergenic	TIM11: ATP synthase subunit e, mitochondrial (Saccharomyces cerevisiae (strain ATCC 204508 / S288c)) (-) PEP7: Vacuolar segregation protein PEP7 (Saccharomyces cerevisiae (strain ATCC 204508 / S288c)) (-)
IMS0751	IMS0637, IMS0638, IMS0639, IMS0640, IMS0641, IMS0642, IMS0643, IMS0750, IMS0751, IMS0752	CBS12357_Chr03_polished	SNP	143518	C	T	Homozygous	intergenic	CWH43: Protein CWH43 (Saccharomyces cerevisiae (strain ATCC 204508 / S288c)) (-) SRD1: Pre-rRNA-processing protein SRD1 (Saccharomyces cerevisiae (strain ATCC 204508 / S288c)) (-)
IMS0751	IMS0751	CBS12357_Chr03_polished	CNV	196000	292500	Duplication		ORF
IMS0751	IMS0750, IMS0751, IMS0752	CBS12357_Chr04_polished	SNP	376399	A	G	Heterozygous	ORF	BSC1: Bypass of stop codon protein 1 (Saccharomyces cerevisiae (strain ATCC 204508 / S288c))	(NSY)	Leu-469-Ser
IMS0751	IMS0637, IMS0638, IMS0639, IMS0640, IMS0641, IMS0642, IMS0643, IMS0751	CBS12357_Chr04_polished	INDEL	768008	G	GAA	Homozygous	intergenic	SMP1 YPC1
IMS0751	IMS0637, IMS0638, IMS0639, IMS0640, IMS0641, IMS0642, IMS0643, IMS0750, IMS0751, IMS0752	CBS12357_Chr04_polished	SNP	934569	C	T	Homozygous	ORF	PAF1: RNA polymerase II-associated protein 1 (Saccharomyces cerevisiae (strain ATCC 204508 / S288c))	(SYN)	Phe-358-Phe
IMS0751	IMS0637, IMS0638, IMS0639, IMS0640, IMS0641, IMS0642, IMS0643, IMS0750, IMS0751, IMS0752	CBS12357_Chr05_polished	SNP	84964	C	T	Homozygous	ORF	CYC7: Cytochrome c iso-2 (Saccharomyces cerevisiae (strain ATCC 204508 / S288c))	(NSY)	Gly-33-Arg
IMS0751	IMS0637, IMS0638, IMS0639, IMS0640, IMS0641, IMS0642, IMS0643, IMS0750, IMS0751, IMS0752	CBS12357_Chr05_polished	SNP	84965	C	T	Homozygous	ORF	CYC7: Cytochrome c iso-2 (Saccharomyces cerevisiae (strain ATCC 204508 / S288c))	(SYN)	Glu-32-Glu
IMS0751	IMS0637, IMS0638, IMS0639, IMS0640, IMS0641, IMS0642, IMS0643, IMS0750, IMS0751, IMS0752	CBS12357_Chr05_polished	SNP	87347	G	A	Homozygous	ORF	RAD23: UV excision repair protein RAD23 (Saccharomyces cerevisiae (strain ATCC 204508 / S288c))	(SYN)	Val-87-Val
IMS0751	IMS0637, IMS0638, IMS0639, IMS0640, IMS0641, IMS0642, IMS0643, IMS0750, IMS0751, IMS0752	CBS12357_Chr05_polished	SNP	168525	C	T	Homozygous	ORF	NUG1: Nuclear GTP-binding protein NUG1 (Saccharomyces cerevisiae (strain ATCC 204508 / S288c))	(NSY)	Thr-258-Ile
IMS0751	IMS0637, IMS0638, IMS0639, IMS0640, IMS0641, IMS0642, IMS0643, IMS0750, IMS0751, IMS0752	CBS12357_Chr05_polished	SNP	315477	G	A	Homozygous	ORF	PTP3: Tyrosine-protein phosphatase 3 (Saccharomyces cerevisiae (strain ATCC 204508 / S288c))	(SYN)	Leu-614-Leu
IMS0751	IMS0637, IMS0638, IMS0639, IMS0640, IMS0641, IMS0642, IMS0643, IMS0750, IMS0751, IMS0752	CBS12357_Chr07_polished	SNP	365406	C	T	Homozygous	intergenic	YGL081W: Uncharacterized protein YGL081W (Saccharomyces cerevisiae (strain ATCC 204508 / S288c)) (+) FMP37: Mitochondrial pyruvate carrier 1 (Saccharomyces cerevisiae (strain ATCC 204508 / S288c)) (+)
IMS0751	IMS0637, IMS0638, IMS0639, IMS0640, IMS0641, IMS0642, IMS0643, IMS0750, IMS0751, IMS0752	CBS12357_Chr07_polished	INDEL	568985	G	GA	Homozygous	intergenic	NQM1 RME1
IMS0751	IMS0637, IMS0638, IMS0639, IMS0640, IMS0641, IMS0642, IMS0643, IMS0750, IMS0751, IMS0752	CBS12357_Chr07_polished	SNP	890083	C	T	Homozygous	ORF	ZPR1: Zinc finger protein ZPR1 (Saccharomyces cerevisiae (strain ATCC 204508 / S288c))	(NSY)	Ser-327-Phe
IMS0751	IMS0637, IMS0638, IMS0639, IMS0640, IMS0641, IMS0642, IMS0643, IMS0750, IMS0751, IMS0752	CBS12357_Chr07_polished	SNP	955111	G	A	Homozygous	ORF	BRF1: Transcription factor IIIB 70 kDa subunit (Saccharomyces cerevisiae (strain ATCC 204508 / S288c))	(NSY)	Pro-321-Ser
IMS0751	IMS0637, IMS0638, IMS0639, IMS0640, IMS0641, IMS0642, IMS0643, IMS0750, IMS0751, IMS0752	CBS12357_Chr08_polished	SNP	79588	C	T	Homozygous	intergenic	RIM4: Meiotic activator RIM4 (Saccharomyces cerevisiae (strain ATCC 204508 / S288c)) (+) NPR3: Nitrogen permease regulator 3 (Saccharomyces cerevisiae (strain ATCC 204508 / S288c)) (-)
IMS0751	IMS0637, IMS0638, IMS0639, IMS0640, IMS0641, IMS0642, IMS0643, IMS0751	CBS12357_Chr08_polished	SNP	520523	C	T	Homozygous	ORF	HER1: HMG2-induced ER-remodeling protein 1 (Saccharomyces cerevisiae (strain ATCC 204508 / S288c))	(NSY)	Pro-54-Phe
IMS0751	IMS0637, IMS0638, IMS0639, IMS0640, IMS0641, IMS0642, IMS0643, IMS0751	CBS12357_Chr08_polished	SNP	520524	C	T	Homozygous	ORF	HER1: HMG2-induced ER-remodeling protein 1 (Saccharomyces cerevisiae (strain ATCC 204508 / S288c))	(NSY)	Pro-54-Phe
IMS0751	IMS0637, IMS0638, IMS0639, IMS0640, IMS0641, IMS0642, IMS0643, IMS0750, IMS0751, IMS0752	CBS12357_Chr08_polished	SNP	589838	C	T	Homozygous	intergenic	FSF1: Probable mitochondrial transport protein FSF1 (Saccharomyces cerevisiae (strain ATCC 204508 / S288c)) (-) YTM1: Ribosome biogenesis protein YTM1 (Saccharomyces cerevisiae (strain ATCC 204508 / S288c)) (+)
IMS0751	IMS0637, IMS0638, IMS0639, IMS0640, IMS0641, IMS0642, IMS0643, IMS0750, IMS0751, IMS0752	CBS12357_Chr08_polished	SNP	595605	G	A	Homozygous	ORF	MOD5: tRNA dimethylallyltransferase	(NSY)	Glu-121-Lys
IMS0751	IMS0637, IMS0638, IMS0639, IMS0640, IMS0641, IMS0642, IMS0643, IMS0750, IMS0751, IMS0752	CBS12357_Chr08_polished	CNV	823000	835000	Duplication		ORF
IMS0751	IMS0637, IMS0638, IMS0639, IMS0640, IMS0641, IMS0642, IMS0643, IMS0750, IMS0751, IMS0752	CBS12357_Chr09_polished	SNP	101194	C	T	Homozygous	ORF	MET18: DNA repair/transcription protein MET18/MMS19 (Saccharomyces cerevisiae (strain ATCC 204508 / S288c))	(SYN)	Ile-788-Ile
IMS0751	IMS0637, IMS0638, IMS0639, IMS0640, IMS0641, IMS0642, IMS0643, IMS0750, IMS0751, IMS0752	CBS12357_Chr10_polished	SNP	154429	C	T	Homozygous	ORF	YJL132W: Uncharacterized protein YJL132W (Saccharomyces cerevisiae (strain ATCC 204508 / S288c))	(NON)	Gln-119-STP
IMS0751	IMS0637, IMS0638, IMS0639, IMS0640, IMS0641, IMS0642, IMS0643, IMS0750, IMS0751, IMS0752	CBS12357_Chr10_polished	SNP	154745	C	T	Homozygous	ORF	YJL132W: Uncharacterized protein YJL132W (Saccharomyces cerevisiae (strain ATCC 204508 / S288c))	(NSY)	Ala-224-Val
IMS0751	IMS0751	CBS12357_Chr10_polished	SNP	170756	C	T	Homozygous	intron	PBS2: MAP kinase kinase PBS2 (Saccharomyces cerevisiae (strain ATCC 204508 / S288c)),-
IMS0751	IMS0637, IMS0638, IMS0639, IMS0640, IMS0641, IMS0642, IMS0643, IMS0750, IMS0751, IMS0752	CBS12357_Chr10_polished	SNP	435502	C	T	Homozygous	intergenic	SAG1: Alpha-agglutinin (Saccharomyces cerevisiae (strain ATCC 204508 / S288c)) (-) APL1: AP-2 complex subunit beta (Saccharomyces cerevisiae (strain ATCC 204508 / S288c)) (+)
IMS0751	IMS0637, IMS0638, IMS0639, IMS0640, IMS0641, IMS0642, IMS0643, IMS0750, IMS0751, IMS0752	CBS12357_Chr10_polished	SNP	585530	G	A	Homozygous	ORF	BUD4: Bud site selection protein 4 (Saccharomyces cerevisiae (strain ATCC 204508 / S288c))	(SYN)	Leu-1109-Leu
IMS0751	IMS0637, IMS0638, IMS0639, IMS0640, IMS0641, IMS0642, IMS0643, IMS0750, IMS0751, IMS0752	CBS12357_Chr10_polished	SNP	585531	G	A	Homozygous	ORF	BUD4: Bud site selection protein 4 (Saccharomyces cerevisiae (strain ATCC 204508 / S288c))	(NSY)	Gly-1110-Arg
IMS0751	IMS0637, IMS0638, IMS0639, IMS0640, IMS0641, IMS0642, IMS0643, IMS0750, IMS0751, IMS0752	CBS12357_Chr11_polished	SNP	311170	C	T	Homozygous	ORF	BLI1: Biogenesis of lysosome-related organelles complex 1 subunit BLI1 (Saccharomyces cerevisiae (strain ATCC 204508 / S288c))	(NON)	Gln-94-STP
IMS0751	IMS0637, IMS0638, IMS0639, IMS0640, IMS0641, IMS0642, IMS0643, IMS0750, IMS0751, IMS0752	CBS12357_Chr11_polished	SNP	541212	C	T	Homozygous	ORF	TIF1: ATP-dependent RNA helicase eIF4A (Saccharomyces cerevisiae (strain ATCC 204508 / S288c))	(SYN)	Phe-355-Phe
IMS0751	IMS0637, IMS0638, IMS0639, IMS0640, IMS0641, IMS0642, IMS0643, IMS0750, IMS0751, IMS0752	CBS12357_Chr11_polished	SNP	590105	C	T	Homozygous	ORF	TVP38: Golgi apparatus membrane protein TVP38 (Saccharomyces cerevisiae (strain ATCC 204508 / S288c))	(NSY)	Arg-198-Lys
IMS0751	IMS0637, IMS0638, IMS0639, IMS0640, IMS0641, IMS0642, IMS0643, IMS0750, IMS0751, IMS0752	CBS12357_Chr11_polished	SNP	633186	G	A	Homozygous	intergenic	SIR1: Regulatory protein SIR1 (Saccharomyces cerevisiae (strain ATCC 204508 / S288c)) (+) FLO10: Flocculation protein FLO10 (Saccharomyces cerevisiae (strain ATCC 204508 / S288c)) (+)
IMS0751	IMS0637, IMS0638, IMS0639, IMS0640, IMS0641, IMS0642, IMS0643, IMS0750, IMS0751, IMS0752	CBS12357_Chr11_polished	SNP	633187	G	A	Homozygous	intergenic	SIR1: Regulatory protein SIR1 (Saccharomyces cerevisiae (strain ATCC 204508 / S288c)) (+) FLO10: Flocculation protein FLO10 (Saccharomyces cerevisiae (strain ATCC 204508 / S288c)) (+)
IMS0751	IMS0637, IMS0638, IMS0639, IMS0640, IMS0641, IMS0642, IMS0643, IMS0751	CBS12357_Chr12_polished	SNP	210682	C	T	Homozygous	ORF	RAD5: DNA repair protein RAD5 (Saccharomyces cerevisiae (strain ATCC 204508 / S288c))	(SYN)	Tyr-248-Tyr
IMS0751	IMS0637, IMS0638, IMS0639, IMS0640, IMS0641, IMS0642, IMS0643, IMS0751	CBS12357_Chr12_polished	SNP	210683	C	T	Homozygous	ORF	RAD5: DNA repair protein RAD5 (Saccharomyces cerevisiae (strain ATCC 204508 / S288c))	(NSY)	Pro-249-Ser
IMS0751	IMS0637, IMS0638, IMS0639, IMS0640, IMS0641, IMS0642, IMS0643, IMS0750, IMS0751, IMS0752	CBS12357_Chr12_polished	SNP	310723	G	A	Homozygous	ORF	CSF1: Protein CSF1 (Saccharomyces cerevisiae (strain ATCC 204508 / S288c))	(NSY)	Ser-2708-Phe
IMS0751	IMS0637, IMS0638, IMS0639, IMS0640, IMS0641, IMS0642, IMS0643, IMS0750, IMS0751, IMS0752	CBS12357_Chr12_polished	SNP	310724	G	A	Homozygous	ORF	CSF1: Protein CSF1 (Saccharomyces cerevisiae (strain ATCC 204508 / S288c))	(NSY)	Ser-2708-Phe
IMS0751	IMS0637, IMS0638, IMS0639, IMS0640, IMS0641, IMS0642, IMS0643, IMS0750, IMS0751, IMS0752	CBS12357_Chr12_polished	SNP	335327	G	A	Homozygous	intergenic	IOC2: ISWI one complex protein 2 (Saccharomyces cerevisiae (strain ATCC 204508 / S288c)) (-) KIN2: Serine/threonine-protein kinase KIN2 (Saccharomyces cerevisiae (strain ATCC 204508 / S288c)) (+)
IMS0751	IMS0637, IMS0638, IMS0639, IMS0640, IMS0641, IMS0642, IMS0643, IMS0750, IMS0751, IMS0752	CBS12357_Chr12_polished	SNP	416149	C	T	Homozygous	ORF	CKI1: Choline kinase (Saccharomyces cerevisiae (strain ATCC 204508 / S288c))	(NSY)	Leu-524-Phe
IMS0751	IMS0637, IMS0638, IMS0639, IMS0640, IMS0641, IMS0642, IMS0643, IMS0750, IMS0751, IMS0752	CBS12357_Chr12_polished	SNP	807962	C	T	Homozygous	ORF	YLR297W: Uncharacterized vacuolar protein YLR297W (Saccharomyces cerevisiae (strain ATCC 204508 / S288c))	(NSY)	Thr-108-Ile
IMS0751	IMS0637, IMS0638, IMS0639, IMS0640, IMS0641, IMS0642, IMS0643, IMS0750, IMS0751, IMS0752	CBS12357_Chr12_polished	SNP	807963	C	T	Homozygous	ORF	YLR297W: Uncharacterized vacuolar protein YLR297W (Saccharomyces cerevisiae (strain ATCC 204508 / S288c))	(NSY)	Thr-108-Ile
IMS0751	IMS0637, IMS0638, IMS0639, IMS0640, IMS0641, IMS0642, IMS0643, IMS0750, IMS0751, IMS0752	CBS12357_Chr13_polished	SNP	13970	G	A	Homozygous	intergenic	MAL31: Maltose permease MAL31 (Saccharomyces cerevisiae (strain ATCC 204508 / S288c)) (-) VEL1: Protein VEL1 (Saccharomyces cerevisiae (strain ATCC 204508 / S288c)) (+)
IMS0751	IMS0637, IMS0638, IMS0639, IMS0640, IMS0641, IMS0642, IMS0643, IMS0750, IMS0751, IMS0752	CBS12357_Chr13_polished	SNP	395583	G	A	Homozygous	intergenic	AEP1: ATPase expression protein 1, mitochondrial (Saccharomyces cerevisiae (strain ATCC 204508 / S288c)) (+) KAR5: Nuclear fusion protein KAR5 (Saccharomyces cerevisiae (strain ATCC 204508 / S288c)) (+)
IMS0751	IMS0637, IMS0638, IMS0639, IMS0640, IMS0641, IMS0642, IMS0643, IMS0750, IMS0751, IMS0752	CBS12357_Chr13_polished	SNP	395584	G	A	Homozygous	intergenic	AEP1: ATPase expression protein 1, mitochondrial (Saccharomyces cerevisiae (strain ATCC 204508 / S288c)) (+) KAR5: Nuclear fusion protein KAR5 (Saccharomyces cerevisiae (strain ATCC 204508 / S288c)) (+)
IMS0751	IMS0637, IMS0638, IMS0639, IMS0640, IMS0641, IMS0642, IMS0643, IMS0750, IMS0751, IMS0752	CBS12357_Chr13_polished	SNP	435090	G	A	Homozygous	ORF	GFA1: Glucosamine--fructose-6-phosphate aminotransferase [isomerizing] (Saccharomyces cerevisiae (strain ATCC 204508 / S288c))	(SYN)	Glu-623-Glu
IMS0751	IMS0637, IMS0638, IMS0639, IMS0640, IMS0641, IMS0642, IMS0643, IMS0751	CBS12357_Chr13_polished	SNP	527322	C	T	Homozygous	intergenic	RRB1: Ribosome assembly protein RRB1 (Saccharomyces cerevisiae (strain ATCC 204508 / S288c)) (-) JLP2: Protein JLP2 (Saccharomyces cerevisiae (strain ATCC 204508 / S288c)) (-)
IMS0751	IMS0637, IMS0638, IMS0639, IMS0640, IMS0641, IMS0642, IMS0643, IMS0750, IMS0751, IMS0752	CBS12357_Chr13_polished	SNP	670963	G	A	Homozygous	ORF	HFA1: Acetyl-CoA carboxylase	(NSY)	Leu-2018-Phe
IMS0751	IMS0637, IMS0638, IMS0639, IMS0640, IMS0641, IMS0642, IMS0643, IMS0750, IMS0751, IMS0752	CBS12357_Chr14_polished	SNP	50786	C	T	Homozygous	ORF	KRI1: Protein KRI1 (Saccharomyces cerevisiae (strain ATCC 204508 / S288c))	(SYN)	Lys-198-Lys
IMS0751	IMS0637, IMS0638, IMS0639, IMS0640, IMS0641, IMS0642, IMS0643, IMS0750, IMS0751, IMS0752	CBS12357_Chr14_polished	SNP	94253	A	G	Homozygous	intergenic	CUS2: Cold sensitive U2 snRNA suppressor 2 (Saccharomyces cerevisiae (strain ATCC 204508 / S288c)) (+) MRPL10: 54S ribosomal protein L10, mitochondrial (Saccharomyces cerevisiae (strain ATCC 204508 / S288c)) (-)
IMS0751	IMS0637, IMS0638, IMS0639, IMS0640, IMS0641, IMS0642, IMS0643, IMS0750, IMS0751, IMS0752	CBS12357_Chr14_polished	SNP	590521	C	T	Homozygous	ORF	YNL019C: Uncharacterized membrane protein YNL019C (Saccharomyces cerevisiae (strain ATCC 204508 / S288c))	(SYN)	Val-212-Val
IMS0751	IMS0637, IMS0638, IMS0639, IMS0640, IMS0641, IMS0642, IMS0643, IMS0750, IMS0751, IMS0752	CBS12357_Chr14_polished	SNP	591226	G	A	Homozygous	intergenic	YNL019C: Uncharacterized membrane protein YNL019C (Saccharomyces cerevisiae (strain ATCC 204508 / S288c)) (-) YNL034W: Uncharacterized protein YNL034W (Saccharomyces cerevisiae (strain ATCC 204508 / S288c)) (-)
IMS0751	IMS0751	CBS12357_Chr14_polished	INDEL	591928	GCCTTTTGTTGTGCAAAAGGGAGGAGAGGGGGGAGAGGAAGAAGCAGGAGAGGGAGGTGCTGGTACGGTTAC	GTCTTTTGTTATGCACAAGGGAGGAGAGGGAGAAGCAGGAGAGGGAGGTGCTGGTACGGTTAT	Homozygous	ORF	591886	YNL034W	593661
IMS0751	IMS0637, IMS0638, IMS0639, IMS0640, IMS0641, IMS0642, IMS0643, IMS0750, IMS0751, IMS0752	CBS12357_Chr14_polished	SNP	674683	C	T	Homozygous	ORF	SSK2: MAP kinase kinase kinase SSK2 (Saccharomyces cerevisiae (strain ATCC 204508 / S288c))	(NSY)	Glu-1385-Lys
IMS0751	IMS0637, IMS0638, IMS0639, IMS0640, IMS0641, IMS0642, IMS0643, IMS0750, IMS0751, IMS0752	CBS12357_Chr15_polished	SNP	122769	G	A	Homozygous	ORF	MPD2: Protein disulfide isomerase MPD2 (Saccharomyces cerevisiae (strain ATCC 204508 / S288c))	(NSY)	Thr-253-Ile
IMS0751	IMS0637, IMS0638, IMS0639, IMS0640, IMS0641, IMS0642, IMS0643, IMS0750, IMS0751, IMS0752	CBS12357_Chr15_polished	SNP	405694	C	T	Homozygous	ORF	SMF2: Manganese transporter SMF2 (Saccharomyces cerevisiae (strain ATCC 204508 / S288c))	(SYN)	His-310-His
IMS0751	IMS0637, IMS0638, IMS0639, IMS0640, IMS0641, IMS0642, IMS0643, IMS0750, IMS0751, IMS0752	CBS12357_Chr15_polished	SNP	634843	G	A	Homozygous	ORF	PRP8: Pre-mRNA-splicing factor 8 (Saccharomyces cerevisiae (strain ATCC 204508 / S288c))	(NSY)	Ser-430-Phe
IMS0751	IMS0637, IMS0638, IMS0639, IMS0640, IMS0641, IMS0642, IMS0643, IMS0750, IMS0751, IMS0752	CBS12357_Chr15_polished	SNP	674449	C	T	Homozygous	ORF	KOG1: Target of rapamycin complex 1 subunit KOG1 (Saccharomyces cerevisiae (strain ATCC 204508 / S288c))	(SYN)	Ser-1195-Ser
IMS0751	IMS0637, IMS0638, IMS0639, IMS0640, IMS0641, IMS0642, IMS0643, IMS0751	CBS12357_Chr16_polished	SNP	11722	G	A	Homozygous	ORF	HXT9: Hexose transporter HXT9 (Saccharomyces cerevisiae (strain ATCC 204508 / S288c))	(SYN)	Gln-200-Gln
IMS0751	IMS0637, IMS0638, IMS0639, IMS0640, IMS0641, IMS0642, IMS0643, IMS0750, IMS0751, IMS0752	CBS12357_Chr16_polished	SNP	416457	C	T	Homozygous	ORF	UBP16: Ubiquitin carboxyl-terminal hydrolase 16 (Saccharomyces cerevisiae (strain ATCC 204508 / S288c))	(NSY)	Pro-251-Leu
IMS0751	IMS0637, IMS0638, IMS0639, IMS0640, IMS0641, IMS0642, IMS0643, IMS0751	CBS12357_Chr16_polished	SNP	481460	G	A	Homozygous	intergenic	SVL3: Styryl dye vacuolar localization protein 3 (Saccharomyces cerevisiae (strain ATCC 204508 / S288c)) (-) PHO85: Cyclin-dependent protein kinase PHO85 (Saccharomyces cerevisiae (strain ATCC 204508 / S288c)) (-)
IMS0751	IMS0637, IMS0638, IMS0639, IMS0640, IMS0641, IMS0642, IMS0643, IMS0750, IMS0751, IMS0752	CBS12357_Chr16_polished	SNP	687886	C	T	Homozygous	intergenic	YPR071W: Uncharacterized membrane protein YPR071W (Saccharomyces cerevisiae (strain ATCC 204508 / S288c)) (+) NOT5: General negative regulator of transcription subunit 5 (Saccharomyces cerevisiae (strain ATCC 204508 / S288c)) (+)
IMS0751	IMS0637, IMS0638, IMS0639, IMS0640, IMS0641, IMS0642, IMS0643, IMS0750, IMS0751, IMS0752	CBS12357_Chr16_polished	SNP	687887	C	T	Homozygous	intergenic	YPR071W: Uncharacterized membrane protein YPR071W (Saccharomyces cerevisiae (strain ATCC 204508 / S288c)) (+) NOT5: General negative regulator of transcription subunit 5 (Saccharomyces cerevisiae (strain ATCC 204508 / S288c)) (+)
IMS0751	IMS0637, IMS0638, IMS0639, IMS0640, IMS0641, IMS0642, IMS0643, IMS0750, IMS0751, IMS0752	CBS12357_Chr16_polished	SNP	826912	G	A	Homozygous	ORF	TPO3: Polyamine transporter 3 (Saccharomyces cerevisiae (strain ATCC 204508 / S288c))	(NSY)	Thr-205-Ile
IMS0751	IMS0637, IMS0638, IMS0639, IMS0640, IMS0641, IMS0642, IMS0643, IMS0750, IMS0751, IMS0752	CBS12357_Chr16_polished	SNP	826913	G	A	Homozygous	ORF	TPO3: Polyamine transporter 3 (Saccharomyces cerevisiae (strain ATCC 204508 / S288c))	(NSY)	Thr-205-Ile
IMS0752	IMS0750 and IMS0752	CBS12357_Chr02_polished	CNV	8950	9500	Duplication		ORF
IMS0752	IMS0637, IMS0638, IMS0639, IMS0640, IMS0641, IMS0642, IMS0643, IMS0750, IMS0751, IMS0752	CBS12357_Chr02_polished	SNP	97617	G	A	Heterozygous	ORF	SEF1: Putative transcription factor SEF1 (Saccharomyces cerevisiae (strain ATCC 204508 / S288c))	(NSY)	Leu-895-Phe
IMS0752	IMS0637, IMS0638, IMS0639, IMS0640, IMS0641, IMS0642, IMS0643, IMS0750, IMS0751, IMS0752	CBS12357_Chr02_polished	SNP	157456	G	A	Heterozygous	ORF	STU1: Protein STU1 (Saccharomyces cerevisiae (strain ATCC 204508 / S288c))	(NSY)	Pro-1147-Ser
IMS0752	IMS0637, IMS0638, IMS0639, IMS0640, IMS0641, IMS0642, IMS0643, IMS0750, IMS0751, IMS0752	CBS12357_Chr02_polished	SNP	253209	G	A	Heterozygous	intergenic	IPP1: Inorganic pyrophosphatase (Saccharomyces cerevisiae (strain ATCC 204508 / S288c)) (-) GRX7: Monothiol glutaredoxin-7 (Saccharomyces cerevisiae (strain ATCC 204508 / S288c)) (-)
IMS0752	IMS0637, IMS0638, IMS0639, IMS0640, IMS0641, IMS0642, IMS0643, IMS0750, IMS0752	CBS12357_Chr02_polished	SNP	630726	G	A	Heterozygous	ORF	YDR186C: Uncharacterized protein YDR186C (Saccharomyces cerevisiae (strain ATCC 204508 / S288c))	(SYN)	Gly-702-Gly
IMS0752	IMS0637, IMS0638, IMS0639, IMS0640, IMS0641, IMS0642, IMS0643, IMS0750, IMS0752	CBS12357_Chr02_polished	SNP	631006	G	A	Heterozygous	ORF	YDR186C: Uncharacterized protein YDR186C (Saccharomyces cerevisiae (strain ATCC 204508 / S288c))	(NSY)	Ser-609-Phe
IMS0752	IMS0637, IMS0638, IMS0639, IMS0640, IMS0641, IMS0642, IMS0643, IMS0750, IMS0751, IMS0752	CBS12357_Chr02_polished	SNP	655168	C	T	Heterozygous	intergenic	RAV2: Regulator of V-ATPase in vacuolar membrane protein 2 (Saccharomyces cerevisiae (strain ATCC 204508 / S288c)) (-) COQ4: Ubiquinone biosynthesis protein COQ4, mitochondrial (Saccharomyces cerevisiae (strain ATCC 204508 / S288c)) (+)
IMS0752	IMS0637, IMS0638, IMS0639, IMS0640, IMS0641, IMS0642, IMS0643, IMS0750, IMS0752	CBS12357_Chr02_polished	SNP	688810	G	A	Heterozygous	ORF	RAD9: DNA repair protein RAD9 (Saccharomyces cerevisiae (strain ATCC 204508 / S288c))	(SYN)	Val-54-Val
IMS0752	IMS0637, IMS0638, IMS0639, IMS0640, IMS0641, IMS0642, IMS0643, IMS0750, IMS0752	CBS12357_Chr02_polished	SNP	771891	G	A	Heterozygous	ORF	AKR1: Palmitoyltransferase AKR1 (Saccharomyces cerevisiae (strain ATCC 204508 / S288c))	(NSY)	Ser-50-Phe
IMS0752	IMS0637, IMS0638, IMS0639, IMS0640, IMS0641, IMS0642, IMS0643, IMS0750, IMS0752	CBS12357_Chr02_polished	SNP	790138	G	A	Heterozygous	intergenic	MTH1: Protein MTH1 (Saccharomyces cerevisiae (strain ATCC 204508 / S288c)) (-) RNH202: Ribonuclease H2 subunit B (Saccharomyces cerevisiae (strain ATCC 204508 / S288c)) (+)
IMS0752	IMS0637, IMS0638, IMS0639, IMS0640, IMS0641, IMS0642, IMS0643, IMS0750, IMS0751, IMS0752	CBS12357_Chr02_polished	SNP	878522	A	G	Heterozygous	intergenic	TIM11: ATP synthase subunit e, mitochondrial (Saccharomyces cerevisiae (strain ATCC 204508 / S288c)) (-) PEP7: Vacuolar segregation protein PEP7 (Saccharomyces cerevisiae (strain ATCC 204508 / S288c)) (-)
IMS0752	IMS0637, IMS0638, IMS0639, IMS0640, IMS0641, IMS0642, IMS0643, IMS0750, IMS0752	CBS12357_Chr02_polished	SNP	883527	G	A	Heterozygous	ORF	YCG1: Condensin complex subunit 3 (Saccharomyces cerevisiae (strain ATCC 204508 / S288c))	(NSY)	Glu-92-Lys
IMS0752	IMS0637, IMS0638, IMS0639, IMS0640, IMS0641, IMS0642, IMS0643, IMS0750, IMS0752	CBS12357_Chr02_polished	SNP	1043256	C	T	Heterozygous	ORF	PDR15: ATP-dependent permease PDR15 (Saccharomyces cerevisiae (strain ATCC 204508 / S288c))	(SYN)	Leu-978-Leu
IMS0752	IMS0637, IMS0638, IMS0639, IMS0640, IMS0641, IMS0642, IMS0643, IMS0750, IMS0752	CBS12357_Chr02_polished	SNP	1060974	G	A	Heterozygous	ORF	SYF1: Pre-mRNA-splicing factor SYF1 (Saccharomyces cerevisiae (strain ATCC 204508 / S288c))	(SYN)	Gln-474-Gln
IMS0752	IMS0637, IMS0638, IMS0639, IMS0640, IMS0641, IMS0642, IMS0643, IMS0750, IMS0752	CBS12357_Chr02_polished	SNP	1077344	T	C	Heterozygous	ORF	SIP1: SNF1 protein kinase subunit beta-1 (Saccharomyces cerevisiae (strain ATCC 204508 / S288c))	(NSY)	Lys-520-Glu
IMS0752	IMS0637, IMS0638, IMS0639, IMS0640, IMS0641, IMS0642, IMS0643, IMS0750, IMS0751, IMS0752	CBS12357_Chr03_polished	SNP	143518	C	T	Heterozygous	intergenic	CWH43: Protein CWH43 (Saccharomyces cerevisiae (strain ATCC 204508 / S288c)) (-) SRD1: Pre-rRNA-processing protein SRD1 (Saccharomyces cerevisiae (strain ATCC 204508 / S288c)) (-)
IMS0752	IMS0637, IMS0638, IMS0639, IMS0640, IMS0641, IMS0642, IMS0643, IMS0750, IMS0752	CBS12357_Chr03_polished	SNP	252515	C	T	Heterozygous	ORF	SRB8: Mediator of RNA polymerase II transcription subunit 12 (Saccharomyces cerevisiae (strain ATCC 204508 / S288c))	(SYN)	Leu-517-Leu
IMS0752	IMS0637, IMS0638, IMS0639, IMS0640, IMS0641, IMS0642, IMS0643, IMS0750, IMS0752	CBS12357_Chr04_polished	SNP	140550	G	A	Homozygous	intergenic	DLD1: D-lactate dehydrogenase [cytochrome] 1, mitochondrial (Saccharomyces cerevisiae (strain ATCC 204508 / S288c)) (-) PAR32: Protein PAR32 (Saccharomyces cerevisiae (strain ATCC 204508 / S288c)) (+)
IMS0752	IMS0637, IMS0638, IMS0639, IMS0640, IMS0641, IMS0642, IMS0643, IMS0750, IMS0752	CBS12357_Chr04_polished	SNP	140551	G	A	Homozygous	intergenic	DLD1: D-lactate dehydrogenase [cytochrome] 1, mitochondrial (Saccharomyces cerevisiae (strain ATCC 204508 / S288c)) (-) PAR32: Protein PAR32 (Saccharomyces cerevisiae (strain ATCC 204508 / S288c)) (+)
IMS0752	IMS0637, IMS0638, IMS0639, IMS0640, IMS0641, IMS0642, IMS0643, IMS0750, IMS0752	CBS12357_Chr04_polished	SNP	140579	G	A	Homozygous	intergenic	DLD1: D-lactate dehydrogenase [cytochrome] 1, mitochondrial (Saccharomyces cerevisiae (strain ATCC 204508 / S288c)) (-) PAR32: Protein PAR32 (Saccharomyces cerevisiae (strain ATCC 204508 / S288c)) (+)
IMS0752	IMS0637, IMS0638, IMS0639, IMS0640, IMS0641, IMS0642, IMS0643, IMS0750, IMS0752	CBS12357_Chr04_polished	SNP	140580	G	A	Homozygous	intergenic	DLD1: D-lactate dehydrogenase [cytochrome] 1, mitochondrial (Saccharomyces cerevisiae (strain ATCC 204508 / S288c)) (-) PAR32: Protein PAR32 (Saccharomyces cerevisiae (strain ATCC 204508 / S288c)) (+)
IMS0752	IMS0637, IMS0638, IMS0639, IMS0640, IMS0641, IMS0642, IMS0643, IMS0750, IMS0752	CBS12357_Chr04_polished	SNP	213828	C	T	Homozygous	intergenic	PPH21: Serine/threonine-protein phosphatase PP2A-1 catalytic subunit (Saccharomyces cerevisiae (strain ATCC 204508 / S288c)) (-) YDL133W: Uncharacterized membrane protein YDL133W (Saccharomyces cerevisiae (strain ATCC 204508 / S288c)) (+)
IMS0752	IMS0637, IMS0638, IMS0639, IMS0640, IMS0641, IMS0642, IMS0643, IMS0750, IMS0752	CBS12357_Chr04_polished	SNP	322258	C	T	Heterozygous	ORF	YDL073W: UPF0592 protein YDL073W (Saccharomyces cerevisiae (strain ATCC 204508 / S288c))	(SYN)	Phe-727-Phe
IMS0752	IMS0750, IMS0751, IMS0752	CBS12357_Chr04_polished	SNP	376399	A	G	Heterozygous	ORF	BSC1: Bypass of stop codon protein 1 (Saccharomyces cerevisiae (strain ATCC 204508 / S288c))	(NSY)	Leu-469-Ser
IMS0752	IMS0637, IMS0638, IMS0639, IMS0640, IMS0641, IMS0642, IMS0643, IMS0750, IMS0752	CBS12357_Chr04_polished	SNP	421048	G	A	Heterozygous	ORF	TSC13: Enoyl reductase TSC13 (Saccharomyces cerevisiae (strain ATCC 204508 / S288c))	(NSY)	Thr-15-Ile
IMS0752	IMS0637, IMS0638, IMS0639, IMS0640, IMS0641, IMS0642, IMS0643, IMS0750, IMS0751, IMS0752	CBS12357_Chr04_polished	SNP	934569	C	T	Heterozygous	ORF	PAF1: RNA polymerase II-associated protein 1 (Saccharomyces cerevisiae (strain ATCC 204508 / S288c))	(SYN)	Phe-358-Phe
IMS0752	IMS752	CBS12357_Chr04_polished	SNP	948635	A	G	Heterozygous	intergenic	APE3: Aminopeptidase Y (Saccharomyces cerevisiae (strain ATCC 204508 / S288c)) (+) YBR287W: Uncharacterized transporter YBR287W (Saccharomyces cerevisiae (strain ATCC 204508 / S288c)) (+)
IMS0752	IMS0638, IMS0639, IMS0643, IMS0750, IMS0752	CBS12357_Chr05_polished	SNP	39653	G	T	Heterozygous	intergenic	CAN1: Arginine permease (Saccharomyces cerevisiae (strain ATCC 204508 / S288c)) (-) NPR2: Nitrogen permease regulator 2 (Saccharomyces cerevisiae (strain ATCC 204508 / S288c)) (+)
IMS0752	IMS0637, IMS0638, IMS0639, IMS0640, IMS0641, IMS0642, IMS0643, IMS0750, IMS0752	CBS12357_Chr05_polished	SNP	77311	C	T	Heterozygous	ORF	YEL043W: Uncharacterized protein YEL043W (Saccharomyces cerevisiae (strain ATCC 204508 / S288c))	(NSY)	Ser-578-Leu
IMS0752	IMS0637, IMS0638, IMS0639, IMS0640, IMS0641, IMS0642, IMS0643, IMS0750, IMS0751, IMS0752	CBS12357_Chr05_polished	SNP	84964	C	T	Heterozygous	ORF	CYC7: Cytochrome c iso-2 (Saccharomyces cerevisiae (strain ATCC 204508 / S288c))	(NSY)	Gly-33-Arg
IMS0752	IMS0637, IMS0638, IMS0639, IMS0640, IMS0641, IMS0642, IMS0643, IMS0750, IMS0751, IMS0752	CBS12357_Chr05_polished	SNP	84965	C	T	Heterozygous	ORF	CYC7: Cytochrome c iso-2 (Saccharomyces cerevisiae (strain ATCC 204508 / S288c))	(SYN)	Glu-32-Glu
IMS0752	IMS0637, IMS0638, IMS0639, IMS0640, IMS0641, IMS0642, IMS0643, IMS0750, IMS0751, IMS0752	CBS12357_Chr05_polished	SNP	87347	G	A	Heterozygous	ORF	RAD23: UV excision repair protein RAD23 (Saccharomyces cerevisiae (strain ATCC 204508 / S288c))	(SYN)	Val-87-Val
IMS0752	IMS0637, IMS0638, IMS0639, IMS0640, IMS0641, IMS0642, IMS0643, IMS0750, IMS0752	CBS12357_Chr05_polished	SNP	112159	G	A	Heterozygous	ORF	YEL023C: Uncharacterized protein YEL023C (Saccharomyces cerevisiae (strain ATCC 204508 / S288c))	(NON)	Arg-609-STP
IMS0752	IMS0637, IMS0638, IMS0639, IMS0640, IMS0641, IMS0642, IMS0643, IMS0750, IMS0751, IMS0752	CBS12357_Chr05_polished	SNP	168525	C	T	Heterozygous	ORF	NUG1: Nuclear GTP-binding protein NUG1 (Saccharomyces cerevisiae (strain ATCC 204508 / S288c))	(NSY)	Thr-258-Ile
IMS0752	IMS0637, IMS0638, IMS0639, IMS0640, IMS0641, IMS0642, IMS0643, IMS0750, IMS0751, IMS0752	CBS12357_Chr05_polished	SNP	315477	G	A	Homozygous	ORF	PTP3: Tyrosine-protein phosphatase 3 (Saccharomyces cerevisiae (strain ATCC 204508 / S288c))	(SYN)	Leu-614-Leu
IMS0752	IMS0750 and IMS0752	CBS12357_Chr07_polished	SNP	134773	C	A	Homozygous	ORF	MDS3: Negative regulator of sporulation MDS3 (Saccharomyces cerevisiae (strain ATCC 204508 / S288c))	(NSY)	Pro-727-His
IMS0752	IMS0637, IMS0638, IMS0639, IMS0640, IMS0641, IMS0642, IMS0643, IMS0750, IMS0752	CBS12357_Chr07_polished	SNP	362924	C	T	Heterozygous	ORF	YGL082W: Uncharacterized protein YGL082W (Saccharomyces cerevisiae (strain ATCC 204508 / S288c))	(SYN)	Val-42-Val
IMS0752	IMS0637, IMS0638, IMS0639, IMS0640, IMS0641, IMS0642, IMS0643, IMS0750, IMS0751, IMS0752	CBS12357_Chr07_polished	SNP	365406	C	T	Heterozygous	intergenic	YGL081W: Uncharacterized protein YGL081W (Saccharomyces cerevisiae (strain ATCC 204508 / S288c)) (+) FMP37: Mitochondrial pyruvate carrier 1 (Saccharomyces cerevisiae (strain ATCC 204508 / S288c)) (+)
IMS0752	IMS0637, IMS0638, IMS0639, IMS0640, IMS0641, IMS0642, IMS0643, IMS0750, IMS0752	CBS12357_Chr07_polished	SNP	512489	C	T	Heterozygous	ORF	SEC9: Protein transport protein SEC9 (Saccharomyces cerevisiae (strain ATCC 204508 / S288c))	(NSY)	Gly-167-Glu
IMS0752	IMS0637, IMS0638, IMS0639, IMS0640, IMS0641, IMS0642, IMS0643, IMS0750, IMS0751, IMS0752	CBS12357_Chr07_polished	INDEL	568985	G	GA	Heterozygous	intergenic	NQM1 RME1
IMS0752	IMS0638, IMS0639, IMS0643, IMS0750, IMS0752	CBS12357_Chr07_polished	SNP	597755	G	A	Heterozygous	intergenic	ERG25: Methylsterol monooxygenase (Saccharomyces cerevisiae (strain ATCC 204508 / S288c)) (+) ADE6: Phosphoribosylformylglycinamidine synthase (Saccharomyces cerevisiae (strain ATCC 204508 / S288c)) (-)
IMS0752	IMS0637, IMS0638, IMS0639, IMS0640, IMS0641, IMS0642, IMS0643, IMS0750, IMS0751, IMS0752	CBS12357_Chr07_polished	SNP	890083	C	T	Heterozygous	ORF	ZPR1: Zinc finger protein ZPR1 (Saccharomyces cerevisiae (strain ATCC 204508 / S288c))	(NSY)	Ser-327-Phe
IMS0752	IMS0637, IMS0638, IMS0639, IMS0640, IMS0641, IMS0642, IMS0643, IMS0750, IMS0751, IMS0752	CBS12357_Chr07_polished	SNP	955111	G	A	Heterozygous	ORF	BRF1: Transcription factor IIIB 70 kDa subunit (Saccharomyces cerevisiae (strain ATCC 204508 / S288c))	(NSY)	Pro-321-Ser
IMS0752	IMS0637, IMS0638, IMS0639, IMS0640, IMS0641, IMS0642, IMS0643, IMS0750, IMS0751, IMS0752	CBS12357_Chr08_polished	SNP	79588	C	T	Heterozygous	intergenic	RIM4: Meiotic activator RIM4 (Saccharomyces cerevisiae (strain ATCC 204508 / S288c)) (+) NPR3: Nitrogen permease regulator 3 (Saccharomyces cerevisiae (strain ATCC 204508 / S288c)) (-)
IMS0752	IMS0637, IMS0638, IMS0639, IMS0640, IMS0641, IMS0642, IMS0643, IMS0750, IMS0752	CBS12357_Chr08_polished	SNP	131483	C	T	Heterozygous	ORF	STP2: Transcription factor STP2 (Saccharomyces cerevisiae (strain ATCC 204508 / S288c))	(NSY)	Ser-181-Leu
IMS0752	IMS0637, IMS0638, IMS0639, IMS0640, IMS0641, IMS0642, IMS0643, IMS0750, IMS0752	CBS12357_Chr08_polished	INDEL	360253	G	GA	Heterozygous	intergenic	RUP1 SFL1
IMS0752	IMS0637, IMS0638, IMS0639, IMS0640, IMS0641, IMS0642, IMS0643, IMS0750, IMS0751, IMS0752	CBS12357_Chr08_polished	SNP	589838	C	T	Homozygous	intergenic	FSF1: Probable mitochondrial transport protein FSF1 (Saccharomyces cerevisiae (strain ATCC 204508 / S288c)) (-) YTM1: Ribosome biogenesis protein YTM1 (Saccharomyces cerevisiae (strain ATCC 204508 / S288c)) (+)
IMS0752	IMS0637, IMS0638, IMS0639, IMS0640, IMS0641, IMS0642, IMS0643, IMS0750, IMS0751, IMS0752	CBS12357_Chr08_polished	SNP	595605	G	A	Heterozygous	ORF	MOD5: tRNA dimethylallyltransferase	(NSY)	Glu-121-Lys
IMS0752	IMS0637, IMS0638, IMS0639, IMS0640, IMS0641, IMS0642, IMS0643, IMS0750, IMS0751, IMS0752	CBS12357_Chr08_polished	CNV	823000	835000	Duplication		ORF
IMS0752	IMS0637, IMS0638, IMS0639, IMS0640, IMS0641, IMS0642, IMS0643, IMS0750, IMS0751, IMS0752	CBS12357_Chr09_polished	SNP	101194	C	T	Heterozygous	ORF	MET18: DNA repair/transcription protein MET18/MMS19 (Saccharomyces cerevisiae (strain ATCC 204508 / S288c))	(SYN)	Ile-788-Ile
IMS0752	IMS0637, IMS0638, IMS0639, IMS0640, IMS0641, IMS0642, IMS0643, IMS0750, IMS0752	CBS12357_Chr09_polished	INDEL	232765	C	CA	Homozygous	intergenic	YIL055C RHR2
IMS0752	IMS0637, IMS0638, IMS0639, IMS0640, IMS0641, IMS0642, IMS0643, IMS0750, IMS0751, IMS0752	CBS12357_Chr10_polished	SNP	154429	C	T	Heterozygous	ORF	YJL132W: Uncharacterized protein YJL132W (Saccharomyces cerevisiae (strain ATCC 204508 / S288c))	(NON)	Gln-119-STP
IMS0752	IMS0637, IMS0638, IMS0639, IMS0640, IMS0641, IMS0642, IMS0643, IMS0750, IMS0751, IMS0752	CBS12357_Chr10_polished	SNP	154745	C	T	Heterozygous	ORF	YJL132W: Uncharacterized protein YJL132W (Saccharomyces cerevisiae (strain ATCC 204508 / S288c))	(NSY)	Ala-224-Val
IMS0752	IMS0637, IMS0638, IMS0639, IMS0640, IMS0641, IMS0642, IMS0643, IMS0750, IMS0752	CBS12357_Chr10_polished	SNP	278249	G	A	Heterozygous	ORF	SCP160: Protein SCP160 (Saccharomyces cerevisiae (strain ATCC 204508 / S288c))	(NSY)	His-138-Tyr
IMS0752	IMS0637, IMS0638, IMS0639, IMS0640, IMS0641, IMS0642, IMS0643, IMS0750, IMS0752	CBS12357_Chr10_polished	SNP	278250	G	A	Heterozygous	ORF	SCP160: Protein SCP160 (Saccharomyces cerevisiae (strain ATCC 204508 / S288c))	(SYN)	Asn-137-Asn
IMS0752	IMS0637, IMS0638, IMS0639, IMS0640, IMS0641, IMS0642, IMS0643, IMS0750, IMS0751, IMS0752	CBS12357_Chr10_polished	SNP	435502	C	T	Heterozygous	intergenic	SAG1: Alpha-agglutinin (Saccharomyces cerevisiae (strain ATCC 204508 / S288c)) (-) APL1: AP-2 complex subunit beta (Saccharomyces cerevisiae (strain ATCC 204508 / S288c)) (+)
IMS0752	IMS0637, IMS0638, IMS0639, IMS0640, IMS0641, IMS0642, IMS0643, IMS0750, IMS0751, IMS0752	CBS12357_Chr10_polished	SNP	585530	G	A	Homozygous	ORF	BUD4: Bud site selection protein 4 (Saccharomyces cerevisiae (strain ATCC 204508 / S288c))	(SYN)	Leu-1109-Leu
IMS0752	IMS0637, IMS0638, IMS0639, IMS0640, IMS0641, IMS0642, IMS0643, IMS0750, IMS0751, IMS0752	CBS12357_Chr10_polished	SNP	585531	G	A	Homozygous	ORF	BUD4: Bud site selection protein 4 (Saccharomyces cerevisiae (strain ATCC 204508 / S288c))	(NSY)	Gly-1110-Arg
IMS0752	IMS0637, IMS0638, IMS0639, IMS0640, IMS0641, IMS0642, IMS0643, IMS0750, IMS0752	CBS12357_Chr11_polished	SNP	178074	C	T	Heterozygous	ORF	OCT1: Mitochondrial intermediate peptidase (Saccharomyces cerevisiae (strain ATCC 204508 / S288c))	(SYN)	Leu-355-Leu
IMS0752	IMS0637, IMS0638, IMS0639, IMS0640, IMS0641, IMS0642, IMS0643, IMS0750, IMS0752	CBS12357_Chr11_polished	SNP	280352	G	A	Heterozygous	ORF	YKL077W: Uncharacterized protein YKL077W (Saccharomyces cerevisiae (strain ATCC 204508 / S288c))	(NSY)	Arg-196-Lys
IMS0752	IMS0637, IMS0638, IMS0639, IMS0640, IMS0641, IMS0642, IMS0643, IMS0750, IMS0752	CBS12357_Chr11_polished	SNP	280353	G	A	Heterozygous	ORF	YKL077W: Uncharacterized protein YKL077W (Saccharomyces cerevisiae (strain ATCC 204508 / S288c))	(NSY)	Arg-196-Lys
IMS0752	IMS0637, IMS0638, IMS0639, IMS0640, IMS0641, IMS0642, IMS0643, IMS0750, IMS0751, IMS0752	CBS12357_Chr11_polished	SNP	311170	C	T	Heterozygous	ORF	BLI1: Biogenesis of lysosome-related organelles complex 1 subunit BLI1 (Saccharomyces cerevisiae (strain ATCC 204508 / S288c))	(NON)	Gln-94-STP
IMS0752	IMS0637, IMS0638, IMS0639, IMS0640, IMS0641, IMS0642, IMS0643, IMS0750, IMS0752	CBS12357_Chr11_polished	SNP	381491	G	A	Heterozygous	ORF	CDC16: Anaphase-promoting complex subunit CDC16 (Saccharomyces cerevisiae (strain ATCC 204508 / S288c))	(SYN)	Leu-689-Leu
IMS0752	IMS0637, IMS0638, IMS0639, IMS0640, IMS0641, IMS0642, IMS0643, IMS0750, IMS0752	CBS12357_Chr11_polished	SNP	406726	G	A	Heterozygous	ORF	CCE1: Cruciform cutting endonuclease 1	(NSY)	Ser-325-Phe
IMS0752	IMS0637, IMS0638, IMS0639, IMS0640, IMS0641, IMS0642, IMS0643, IMS0750, IMS0751, IMS0752	CBS12357_Chr11_polished	SNP	541212	C	T	Heterozygous	ORF	TIF1: ATP-dependent RNA helicase eIF4A (Saccharomyces cerevisiae (strain ATCC 204508 / S288c))	(SYN)	Phe-355-Phe
IMS0752	IMS0637, IMS0638, IMS0639, IMS0640, IMS0641, IMS0642, IMS0643, IMS0750, IMS0751, IMS0752	CBS12357_Chr11_polished	SNP	590105	C	T	Heterozygous	ORF	TVP38: Golgi apparatus membrane protein TVP38 (Saccharomyces cerevisiae (strain ATCC 204508 / S288c))	(NSY)	Arg-198-Lys
IMS0752	IMS0637, IMS0638, IMS0639, IMS0640, IMS0641, IMS0642, IMS0643, IMS0750, IMS0751, IMS0752	CBS12357_Chr11_polished	SNP	633186	G	A	Heterozygous	intergenic	SIR1: Regulatory protein SIR1 (Saccharomyces cerevisiae (strain ATCC 204508 / S288c)) (+) FLO10: Flocculation protein FLO10 (Saccharomyces cerevisiae (strain ATCC 204508 / S288c)) (+)
IMS0752	IMS0637, IMS0638, IMS0639, IMS0640, IMS0641, IMS0642, IMS0643, IMS0750, IMS0751, IMS0752	CBS12357_Chr11_polished	SNP	633187	G	A	Heterozygous	intergenic	SIR1: Regulatory protein SIR1 (Saccharomyces cerevisiae (strain ATCC 204508 / S288c)) (+) FLO10: Flocculation protein FLO10 (Saccharomyces cerevisiae (strain ATCC 204508 / S288c)) (+)
IMS0752	IMS0637, IMS0638, IMS0639, IMS0640, IMS0641, IMS0642, IMS0643, IMS0750, IMS0751, IMS0752	CBS12357_Chr12_polished	SNP	310723	G	A	Heterozygous	ORF	CSF1: Protein CSF1 (Saccharomyces cerevisiae (strain ATCC 204508 / S288c))	(NSY)	Ser-2708-Phe
IMS0752	IMS0637, IMS0638, IMS0639, IMS0640, IMS0641, IMS0642, IMS0643, IMS0750, IMS0751, IMS0752	CBS12357_Chr12_polished	SNP	310724	G	A	Heterozygous	ORF	CSF1: Protein CSF1 (Saccharomyces cerevisiae (strain ATCC 204508 / S288c))	(NSY)	Ser-2708-Phe
IMS0752	IMS0637, IMS0638, IMS0639, IMS0640, IMS0641, IMS0642, IMS0643, IMS0750, IMS0751, IMS0752	CBS12357_Chr12_polished	SNP	335327	G	A	Heterozygous	intergenic	IOC2: ISWI one complex protein 2 (Saccharomyces cerevisiae (strain ATCC 204508 / S288c)) (-) KIN2: Serine/threonine-protein kinase KIN2 (Saccharomyces cerevisiae (strain ATCC 204508 / S288c)) (+)
IMS0752	IMS0637, IMS0638, IMS0639, IMS0640, IMS0641, IMS0642, IMS0643, IMS0750, IMS0752	CBS12357_Chr12_polished	SNP	391738	G	A	Heterozygous	ORF	SRN2: Protein SRN2 (Saccharomyces cerevisiae (strain ATCC 204508 / S288c))	(NSY)	Glu-113-Lys
IMS0752	IMS0637, IMS0638, IMS0639, IMS0640, IMS0641, IMS0642, IMS0643, IMS0750, IMS0751, IMS0752	CBS12357_Chr12_polished	SNP	416149	C	T	Heterozygous	ORF	CKI1: Choline kinase (Saccharomyces cerevisiae (strain ATCC 204508 / S288c))	(NSY)	Leu-524-Phe
IMS0752	IMS0637, IMS0638, IMS0639, IMS0640, IMS0641, IMS0642, IMS0643, IMS0750, IMS0752	CBS12357_Chr12_polished	SNP	621148	C	T	Heterozygous	ORF	MDL1: ATP-dependent permease MDL1	(SYN)	Val-231-Val
IMS0752	IMS0637, IMS0638, IMS0639, IMS0640, IMS0641, IMS0642, IMS0643, IMS0750, IMS0751, IMS0752	CBS12357_Chr12_polished	SNP	807962	C	T	Homozygous	ORF	YLR297W: Uncharacterized vacuolar protein YLR297W (Saccharomyces cerevisiae (strain ATCC 204508 / S288c))	(NSY)	Thr-108-Ile
IMS0752	IMS0637, IMS0638, IMS0639, IMS0640, IMS0641, IMS0642, IMS0643, IMS0750, IMS0751, IMS0752	CBS12357_Chr12_polished	SNP	807963	C	T	Homozygous	ORF	YLR297W: Uncharacterized vacuolar protein YLR297W (Saccharomyces cerevisiae (strain ATCC 204508 / S288c))	(NSY)	Thr-108-Ile
IMS0752	IMS0637, IMS0638, IMS0639, IMS0640, IMS0641, IMS0642, IMS0643, IMS0750, IMS0752	CBS12357_Chr12_polished	SNP	1025686	C	T	Heterozygous	intergenic	UTP21: U3 small nucleolar RNA-associated protein 21 (Saccharomyces cerevisiae (strain ATCC 204508 / S288c)) (-) VIP1: Inositol hexakisphosphate and diphosphoinositol-pentakisphosphate kinase (Saccharomyces cerevisiae (strain ATCC 204508 / S288c)) (+)
IMS0752	IMS0637, IMS0638, IMS0639, IMS0640, IMS0641, IMS0642, IMS0643, IMS0750, IMS0752	CBS12357_Chr12_polished	SNP	1059507	C	T	Heterozygous	intergenic	SPP382: Pre-mRNA-splicing factor SPP382 (Saccharomyces cerevisiae (strain ATCC 204508 / S288c)) (+) TUS1: Rho1 guanine nucleotide exchange factor TUS1 (Saccharomyces cerevisiae (strain ATCC 204508 / S288c)) (+)
IMS0752	IMS0637, IMS0638, IMS0639, IMS0640, IMS0641, IMS0642, IMS0643, IMS0750, IMS0752	CBS12357_Chr12_polished	SNP	1134444	C	T	Homozygous	ORF	NBP1: NAP1-binding protein (Saccharomyces cerevisiae (strain ATCC 204508 / S288c))	(NSY)	Asp-201-Asn
IMS0752	IMS0750 and IMS0752	CBS12357_Chr13_polished	CNV	0	10275	Duplication		ORF
IMS0752	IMS0637, IMS0638, IMS0639, IMS0640, IMS0641, IMS0642, IMS0643, IMS0750, IMS0751, IMS0752	CBS12357_Chr13_polished	SNP	13970	G	A	Homozygous	intergenic	MAL31: Maltose permease MAL31 (Saccharomyces cerevisiae (strain ATCC 204508 / S288c)) (-) VEL1: Protein VEL1 (Saccharomyces cerevisiae (strain ATCC 204508 / S288c)) (+)
IMS0752	IMS0637, IMS0638, IMS0639, IMS0640, IMS0641, IMS0642, IMS0643, IMS0750, IMS0751, IMS0752	CBS12357_Chr13_polished	SNP	395583	G	A	Heterozygous	intergenic	AEP1: ATPase expression protein 1, mitochondrial (Saccharomyces cerevisiae (strain ATCC 204508 / S288c)) (+) KAR5: Nuclear fusion protein KAR5 (Saccharomyces cerevisiae (strain ATCC 204508 / S288c)) (+)
IMS0752	IMS0637, IMS0638, IMS0639, IMS0640, IMS0641, IMS0642, IMS0643, IMS0750, IMS0751, IMS0752	CBS12357_Chr13_polished	SNP	395584	G	A	Heterozygous	intergenic	AEP1: ATPase expression protein 1, mitochondrial (Saccharomyces cerevisiae (strain ATCC 204508 / S288c)) (+) KAR5: Nuclear fusion protein KAR5 (Saccharomyces cerevisiae (strain ATCC 204508 / S288c)) (+)
IMS0752	IMS0637, IMS0638, IMS0639, IMS0640, IMS0641, IMS0642, IMS0643, IMS0750, IMS0751, IMS0752	CBS12357_Chr13_polished	SNP	435090	G	A	Homozygous	ORF	GFA1: Glucosamine--fructose-6-phosphate aminotransferase [isomerizing] (Saccharomyces cerevisiae (strain ATCC 204508 / S288c))	(SYN)	Glu-623-Glu
IMS0752	IMS0637, IMS0638, IMS0639, IMS0640, IMS0641, IMS0642, IMS0643, IMS0750, IMS0751, IMS0752	CBS12357_Chr13_polished	SNP	670963	G	A	Heterozygous	ORF	HFA1: Acetyl-CoA carboxylase	(NSY)	Leu-2018-Phe
IMS0752	IMS0637, IMS0638, IMS0639, IMS0640, IMS0641, IMS0642, IMS0643, IMS0750, IMS0751, IMS0752	CBS12357_Chr14_polished	SNP	50786	C	T	Heterozygous	ORF	KRI1: Protein KRI1 (Saccharomyces cerevisiae (strain ATCC 204508 / S288c))	(SYN)	Lys-198-Lys
IMS0752	IMS0637, IMS0638, IMS0639, IMS0640, IMS0641, IMS0642, IMS0643, IMS0750, IMS0751, IMS0752	CBS12357_Chr14_polished	SNP	94253	A	G	Heterozygous	intergenic	CUS2: Cold sensitive U2 snRNA suppressor 2 (Saccharomyces cerevisiae (strain ATCC 204508 / S288c)) (+) MRPL10: 54S ribosomal protein L10, mitochondrial (Saccharomyces cerevisiae (strain ATCC 204508 / S288c)) (-)
IMS0752	IMS0637, IMS0638, IMS0639, IMS0640, IMS0641, IMS0642, IMS0643, IMS0750, IMS0752	CBS12357_Chr14_polished	SNP	251593	C	T	Heterozygous	ORF	SPS18: Sporulation protein SPS18 (Saccharomyces cerevisiae (strain ATCC 204508 / S288c))	(NSY)	Gly-162-Lys
IMS0752	IMS0637, IMS0638, IMS0639, IMS0640, IMS0641, IMS0642, IMS0643, IMS0750, IMS0752	CBS12357_Chr14_polished	SNP	251594	C	T	Heterozygous	ORF	SPS18: Sporulation protein SPS18 (Saccharomyces cerevisiae (strain ATCC 204508 / S288c))	(NSY)	Gly-162-Lys
IMS0752	IMS0638, IMS0639, IMS0643, IMS0750, IMS0752	CBS12357_Chr14_polished	SNP	549924	C	T	Heterozygous	ORF	PEP1: Vacuolar protein sorting/targeting protein VPS10 (Saccharomyces cerevisiae (strain ATCC 204508 / S288c))	(NSY)	Met-1958-Ile
IMS0752	IMS0637, IMS0638, IMS0639, IMS0640, IMS0641, IMS0642, IMS0643, IMS0750, IMS0751, IMS0752	CBS12357_Chr14_polished	SNP	590521	C	T	Heterozygous	ORF	YNL019C: Uncharacterized membrane protein YNL019C (Saccharomyces cerevisiae (strain ATCC 204508 / S288c))	(SYN)	Val-212-Val
IMS0752	IMS0637, IMS0638, IMS0639, IMS0640, IMS0641, IMS0642, IMS0643, IMS0750, IMS0751, IMS0752	CBS12357_Chr14_polished	SNP	591226	G	A	Heterozygous	intergenic	YNL019C: Uncharacterized membrane protein YNL019C (Saccharomyces cerevisiae (strain ATCC 204508 / S288c)) (-) YNL034W: Uncharacterized protein YNL034W (Saccharomyces cerevisiae (strain ATCC 204508 / S288c)) (-)
IMS0752	IMS0637, IMS0638, IMS0639, IMS0640, IMS0641, IMS0642, IMS0643, IMS0750, IMS0751, IMS0752	CBS12357_Chr14_polished	SNP	674683	C	T	Homozygous	ORF	SSK2: MAP kinase kinase kinase SSK2 (Saccharomyces cerevisiae (strain ATCC 204508 / S288c))	(NSY)	Glu-1385-Lys
IMS0752	IMS0637, IMS0638, IMS0639, IMS0640, IMS0641, IMS0642, IMS0643, IMS0750, IMS0751, IMS0752	CBS12357_Chr15_polished	SNP	122769	G	A	Heterozygous	ORF	MPD2: Protein disulfide isomerase MPD2 (Saccharomyces cerevisiae (strain ATCC 204508 / S288c))	(NSY)	Thr-253-Ile
IMS0752	IMS0637, IMS0638, IMS0639, IMS0640, IMS0641, IMS0642, IMS0643, IMS0750, IMS0752	CBS12357_Chr15_polished	SNP	185012	G	A	Heterozygous	intergenic	MAM3: Protein MAM3 (Saccharomyces cerevisiae (strain ATCC 204508 / S288c)) (-) GPD2: Glycerol-3-phosphate dehydrogenase [NAD(+)] 2, mitochondrial (Saccharomyces cerevisiae (strain ATCC 204508 / S288c)) (+)
IMS0752	IMS0637, IMS0638, IMS0639, IMS0640, IMS0641, IMS0642, IMS0643, IMS0750, IMS0752	CBS12357_Chr15_polished	SNP	192006	C	T	Heterozygous	ORF	GPM3: Phosphoglycerate mutase 3 (Saccharomyces cerevisiae (strain ATCC 204508 / S288c))	(SYN)	Val-249-Val
IMS0752	IMS0637, IMS0638, IMS0639, IMS0640, IMS0641, IMS0642, IMS0643, IMS0750, IMS0752	CBS12357_Chr15_polished	SNP	282278	G	A	Heterozygous	ORF	TOP1: DNA topoisomerase 1 (Saccharomyces cerevisiae (strain ATCC 204508 / S288c))	(SYN)	Phe-643-Phe
IMS0752	IMS0637, IMS0638, IMS0639, IMS0640, IMS0641, IMS0642, IMS0643, IMS0750, IMS0751, IMS0752	CBS12357_Chr15_polished	SNP	405694	C	T	Heterozygous	ORF	SMF2: Manganese transporter SMF2 (Saccharomyces cerevisiae (strain ATCC 204508 / S288c))	(SYN)	His-310-His
IMS0752	IMS0637, IMS0638, IMS0639, IMS0640, IMS0641, IMS0642, IMS0643, IMS0750, IMS0752	CBS12357_Chr15_polished	SNP	568114	C	T	Heterozygous	ORF	NSG1: Protein NSG1 (Saccharomyces cerevisiae (strain ATCC 204508 / S288c))	(NSY)	Gly-163-Asn
IMS0752	IMS0637, IMS0638, IMS0639, IMS0640, IMS0641, IMS0642, IMS0643, IMS0750, IMS0752	CBS12357_Chr15_polished	SNP	568115	C	T	Heterozygous	ORF	NSG1: Protein NSG1 (Saccharomyces cerevisiae (strain ATCC 204508 / S288c))	(NSY)	Gly-163-Asn
IMS0752	IMS0637, IMS0638, IMS0639, IMS0640, IMS0641, IMS0642, IMS0643, IMS0750, IMS0751, IMS0752	CBS12357_Chr15_polished	SNP	634843	G	A	Heterozygous	ORF	PRP8: Pre-mRNA-splicing factor 8 (Saccharomyces cerevisiae (strain ATCC 204508 / S288c))	(NSY)	Ser-430-Phe
IMS0752	IMS0637, IMS0638, IMS0639, IMS0640, IMS0641, IMS0642, IMS0643, IMS0750, IMS0751, IMS0752	CBS12357_Chr15_polished	SNP	674449	C	T	Heterozygous	ORF	KOG1: Target of rapamycin complex 1 subunit KOG1 (Saccharomyces cerevisiae (strain ATCC 204508 / S288c))	(SYN)	Ser-1195-Ser
IMS0752	IMS0750 and IMS0752	CBS12357_Chr16_polished	CNV	0	15350	Loss		ORF
IMS0752	IMS0750 and IMS0752	CBS12357_Chr16_polished	CNV	16850	22300	Loss		ORF
IMS0752	IMS0637, IMS0638, IMS0639, IMS0640, IMS0641, IMS0642, IMS0643, IMS0750, IMS0751, IMS0752	CBS12357_Chr16_polished	SNP	416457	C	T	Homozygous	ORF	UBP16: Ubiquitin carboxyl-terminal hydrolase 16 (Saccharomyces cerevisiae (strain ATCC 204508 / S288c))	(NSY)	Pro-251-Leu
IMS0752	IMS0637, IMS0638, IMS0639, IMS0640, IMS0641, IMS0642, IMS0643, IMS0750, IMS0751, IMS0752	CBS12357_Chr16_polished	SNP	687886	C	T	Heterozygous	intergenic	YPR071W: Uncharacterized membrane protein YPR071W (Saccharomyces cerevisiae (strain ATCC 204508 / S288c)) (+) NOT5: General negative regulator of transcription subunit 5 (Saccharomyces cerevisiae (strain ATCC 204508 / S288c)) (+)
IMS0752	IMS0637, IMS0638, IMS0639, IMS0640, IMS0641, IMS0642, IMS0643, IMS0750, IMS0751, IMS0752	CBS12357_Chr16_polished	SNP	687887	C	T	Heterozygous	intergenic	YPR071W: Uncharacterized membrane protein YPR071W (Saccharomyces cerevisiae (strain ATCC 204508 / S288c)) (+) NOT5: General negative regulator of transcription subunit 5 (Saccharomyces cerevisiae (strain ATCC 204508 / S288c)) (+)
IMS0752	IMS0637, IMS0638, IMS0639, IMS0640, IMS0641, IMS0642, IMS0643, IMS0750, IMS0751, IMS0752	CBS12357_Chr16_polished	SNP	826912	G	A	Heterozygous	ORF	TPO3: Polyamine transporter 3 (Saccharomyces cerevisiae (strain ATCC 204508 / S288c))	(NSY)	Thr-205-Ile
IMS0752	IMS0637, IMS0638, IMS0639, IMS0640, IMS0641, IMS0642, IMS0643, IMS0750, IMS0751, IMS0752	CBS12357_Chr16_polished	SNP	826913	G	A	Heterozygous	ORF	TPO3: Polyamine transporter 3 (Saccharomyces cerevisiae (strain ATCC 204508 / S288c))	(NSY)	Thr-205-Ile
