# Supplementary material for: In vivo recombination of Saccharomyces eubayanus maltose-transporter genes yields a chimeric transporter that enables maltotriose fermentation
Source: PLoS Genet. 2019 Apr 4;15(4):e1007853. doi: 10.1371/journal.pgen.1007853 (PMC6448828; doi:10.1371/journal.pgen.1007853)
Supplement: S3 Data — Characterization of S. pastorianus CBS 1483, S. eubayanus CBS 12357 and IMS0637-0643 on wort at 20°C. Concentrations of glucose, maltose and maltotriose were measured from single biological samples using HPLC. (XLSX) [file pgen.1007853.s013.xlsx]

## Sheet: Sup. Data 3
Supplementary data file 3: belonging to Fig 2B. Characterization of S. pastorianus CBS 1483, S. eubayanus CBS 12357 and IMS0637-0643 on wort at 20 °C. Concentrations of glucose, maltose and maltotriose were measured from single biological samples using HPLC.
		CBS12357			CBS1483			IMS0637
	Time [h]	Glucose	Maltose	Maltotriose	Glucose	Maltose	Maltotriose	Glucose	Maltose	Maltotriose
	0	5.79	21.61	5.33	5.79	21.61	5.33	5.79	21.61	5.33
	27.5	4.8	21.64	5.34	5.47	21.44	5.23	5.29	21.32	5.22
	99.5	0	7.6	6.26	0.1	0.55	4.63	0	10.32	5.55
	145	0.1	0	6.53	0.1	0	2.73	0	2.65	5.59
	193	0	0	6.34	0	0	2.3	0	0	6.41
	289	0.1	0	7.96	0.09	0.5	3.51	0.1	0	7.31
	361	0.09	0	7.36	0.1	0.44	2.99	0.09	0.53	6.34
