# Supplementary material for: In vivo recombination of Saccharomyces eubayanus maltose-transporter genes yields a chimeric transporter that enables maltotriose fermentation
Source: PLoS Genet. 2019 Apr 4;15(4):e1007853. doi: 10.1371/journal.pgen.1007853 (PMC6448828; doi:10.1371/journal.pgen.1007853)
Supplement: S4 Data — Residual maltotriose concentration in the outflow during laboratory evolution of strains IMS0637-IMS0643 in an anaerobic chemostat at 20°C on maltotriose enriched wort. The concentrations of glucose, maltose and maltotriose were measured from a single chemostat by HPLC. (XLSX) [file pgen.1007853.s014.xlsx]

## Sheet: Sup. Data 4
Supplementary data file 4: belonging to Fig 2C. Residual maltotriose concentration in the outflow during laboratory evolution of strains IMS0637-IMS0643 in an anaerobic chemostat at 20 °C on maltotriose enriched wort. The concentrations of glucose, maltose and maltotriose were measured from a single chemostat by HPLC.
		Chemostat residual sugars
	Time [days]	[glucose]	[maltose]	[maltotriose]
	0	0	0.643	13.17
	4.3	0	0	12.8
	7.1	0	0	13.38
	19.1	0	0	12.8
	27.1	0	0	10.56
	34.1	0	0	10.4
	40.1	0	0	10.38
	50.2	0	0	8.03
	53.2	0	0	9.66
	63.2	0	0	11.4
	63.2	0	0.03	11.2
	67.1	0	0.033	11.84
	74.3	0	0.009	10.92
	77	0	0.043	12.18
	81.1	0	0	10.52
	84.1	0	0	11.23
	88.1	0	0	10.1
	91.1	0	0	9.05
	98.2	0	0	7.33
	102.1	0	0	6.82
	105.2	0	0	9.14
	110.1	0	0	7.02
	112.1	0	0	6.94
	115.2	0	0	6.7
	118.1	0	0	7.03
