# Supplementary material for: In vivo recombination of Saccharomyces eubayanus maltose-transporter genes yields a chimeric transporter that enables maltotriose fermentation
Source: PLoS Genet. 2019 Apr 4;15(4):e1007853. doi: 10.1371/journal.pgen.1007853 (PMC6448828; doi:10.1371/journal.pgen.1007853)
Supplement: S5 Data — Characterization of S. pastorianus CBS 1483, S. eubayanus CBS 12357 and IMS0750 on wort at 12°C. Glucose, maltose and maltotriose concentrations were determined from three biological replicates with HPLC. (XLSX) [file pgen.1007853.s015.xlsx]

## Sheet: Sup. Data 5
Supplementary data file 5: belonging to Fig 2D. Characterization of S. pastorianus CBS 1483, S. eubayanus CBS 12357 and IMS0750 on wort at 12 °C. Glucose, maltose and maltotriose concentrations were determined from three biological replicates with HPLC.
		CBS 1483
	Time [h]	Glucose			Maltose			Maltotriose
		Rep. 1	Rep. 2	Rep. 3	Rep. 1	Rep. 2	Rep. 3	Rep. 1	Rep. 2	Rep. 3
	0.8	7.07	6.95	7.02	25.06	25.03	24.98	10.7	10.74	10.64
	24.3	5.66	5.72	5.77	24.8	24.65	24.65	10.61	10.52	10.47
	31.1	4.05	4.15	4.41	24.79	24.64	24.64	10.56	10.45	10.63
	49.2	0	0.04	0.05	18.67	19.82	20.31	10.03	10.27	10.28
	54.9	0	0	0	13.4	14.7	15.29	9.88	9.95	9.98
	70.7	0	0	0	1.44	1.58	1.74	8.22	8.34	8.53
	79	0	0	0	1.32	1.35	1.35	7.29	7.49	7.55
	95.2	0	0	0	1.04	1.06	1.06	5.66	5.68	5.9
	103.5	0	0	0	0.99	1	1.01	4.89	4.92	5.03
	120.1	0	0	0	0.89	0.9	0.9	3.64	3.68	3.84
	145.25	0	0	0	0.79	0.8	0.8	2.58	2.63	2.66
	167.417	0	0	0	0.74	0.72	0.74	2.06	2.06	2.12
	263.417	0	0	0	0.51	0.56	0.55	2	2	2
		CBS 12357
	Time [h]	Glucose			Maltose			Maltotriose
		Rep. 1	Rep. 2	Rep. 3	Rep. 1	Rep. 2	Rep. 3	Rep. 1	Rep. 2	Rep. 3
	0.8	7.09	7.29	6.96	24.9	25.55	24.87	10.69	10.81	10.65
	24.3	4.84	5.07	5.04	24.83	24.98	24.91	10.62	10.73	10.72
	31.1	1.64	1.85	1.8	24.86	24.91	24.71	10.66	10.64	10.65
	49.2	0	0	0	15.44	16.36	15.89	10.67	10.63	10.7
	54.9	0	0	0	10.17	11.33	10.58	10.6	10.72	10.61
	70.7	0	0	0	0.99	0.97	0.96	10.74	10.74	10.74
	79	0	0	0	0.94	0.93	0.93	10.83	10.73	10.72
	95.2	0	0	0	0.95	0.96	0.96	10.65	10.63	10.64
	103.5	0	0	0	0.9	0.91	0.95	10.64	10.74	10.78
	120.1	0	0	0	0.95	0.95	0.94	10.71	10.78	10.8
	145.25	0	0	0	0.95	0.95	0.95	10.84	10.78	10.86
	167.417	0	0	0	0.89	0.89	0.92	10.7	10.78	10.83
	263.417	0	0	0	0.85	0.88	0.89	11.01	11.16	10.98
		IMS0750
	Time [h]	Glucose			Maltose			Maltotriose
		Rep. 1	Rep. 2	Rep. 3	Rep. 1	Rep. 2	Rep. 3	Rep. 1	Rep. 2	Rep. 3
	0.8	6.96	7.11	6.97	24.88	24.95	24.91	10.64	10.67	10.59
	24.3	6.26	6.19	6.09	24.73	24.71	24.44	10.64	10.49	10.47
	31.1	5.04	5.01	4.86	24.64	24.61	24.7	10.59	10.52	10.56
	49.2	0	0	0	22.69	22.36	22.17	10.51	10.47	10.42
	54.9	0	0	0	19.38	19.12	18.88	10.48	10.4	10.57
	70.7	0	0	0	5.1	4.83	4.61	10.17	10.11	10.13
	79	0	0	0	0	0	0	9.8	9.8	9.75
	95.2	0	0	0	0	0	0	6.99	7.04	6.9
	103.5	0	0	0	0	0	0	6.07	6.1	6.15
	120.1	0	0	0	0	0	0	5.42	5.42	5.45
	145.25	0	0	0	0	0	0	5.04	5	5.08
	167.417	0	0	0	0	0	0	4.83	4.68	4.85
	263.417	0	0	0	0	0	0	4.32	4.25	4.39
