# Supplementary material for: In vivo recombination of Saccharomyces eubayanus maltose-transporter genes yields a chimeric transporter that enables maltotriose fermentation
Source: PLoS Genet. 2019 Apr 4;15(4):e1007853. doi: 10.1371/journal.pgen.1007853 (PMC6448828; doi:10.1371/journal.pgen.1007853)
Supplement: S6 Data — Characterization of CBS 12357, IMS0750, IMX1941, IMX1942 on SM glucose, maltose and maltotriose. Strains were cultivated at 20°C and culture supernatant was measured from three biological replicates using HPLC. (XLSX) [file pgen.1007853.s016.xlsx]

## Sheet: Sup. Data 6
Supplementary data file 6: belonging to Fig 4B. Characterization of CBS 12357, IMS0750, IMX1941, IMX1942 on SM glucose, maltose and maltotriose. Strains were cultivated at 20 °C and culture supernatant was measured from three biological replicates using HPLC.
		Glucose concentration
	Time [h]	CBS12357			IMS0750			IMX9141			IMX9142
		Rep. 1	Rep. 2	Rep. 3	Rep. 1	Rep. 2	Rep. 3	Rep. 1	Rep. 2	Rep. 3	Rep. 1	Rep. 2	Rep. 3
	0	24.057	22.372	23.558	21.871	21.756	23.541	23.159	22.826	21.183	23.638	23.74	21.874
	10.4	21.962	23.2	23.104	21.108	21.004	20.932	23.288	21.805	23.34	21.838	21.618	21.4
	12	21.352	21.245	22.74	22.32	21.183	20.947	21.508	21.405	22.759	21.339	21.218	21.162
	13.8	21.246	21.132	21.246	21.945	21.968	20.437	22.333	22.635	22.624	22.643	22.701	21.122
	15.4	22.378	22.428	22.368	21.177	21.409	21.237	22.52	22.423	21.005	21.037	22.524	22.613
	17.4	20.41	20.558	22.099	19.723	18.441	19.867	20.533	22	20.576	22.181	22.205	22.201
	19.5	21.331	21.333	21.372	17.262	17.714	16.077	21.239	21.349	21.398	21.621	21.559	20.056
	21.8	18.167	19.819	19.856	12.436	13.258	12.853	18.496	19.944	18.338	20.249	18.773	20.185
	24.8	14.184	15.802	14.627	5.078	5.891	4.423	14.696	14.599	15.997	15.37	15.407	16.855
	33.3	0	0	0	0	0	0	0	0	0	0.12	0	0
	40.8	0	0	0	0	0	0	0	0	0	0	0	0
		Maltose concentration
	Time [h]	CBS12357			IMS0750			IMX9141			IMX9142
		Rep. 1	Rep. 2	Rep. 3	Rep. 1	Rep. 2	Rep. 3	Rep. 1	Rep. 2	Rep. 3	Rep. 1	Rep. 2	Rep. 3
	0	17.617	16.003	16.458	17.206	16.184	16.312	16.069	16.991	17.321	17.191	16.832	16.769
	10.8	16.804	16.458	16.648	30.305	16.258	17.023	16.036	16.478	16.92	17.662	17.15	17.037
	14.3	16.721	16.762	17.141	16.884	16.409	16.929	16.059	16.385	16.885	17.434	17.192	17.164
	17.3	16.611	16.113	16.618	16.842	16.29	16.663	15.76	15.92	16.524	16.981	16.665	16.417
	21.5	14.397	14.441	14.9	16.125	15.498	16.082	13.692	14.008	14.379	15.167	14.794	14.69
	25.2	11.633	11.338	11.793	14.455	13.786	14.224	10.594	10.824	11.23	12.045	11.838	11.735
	28.3	8.347	8.071	8.633	12.433	11.92	12.318	7.333	7.695	8.154	9.006	8.734	8.588
	34.3	2.682	2.402	2.932	6.288	5.859	6.375	1.647	2.056	2.456	3.351	3.049	2.948
	38.2	0.315	0.199	0.406	2.498	2.131	2.609	0.079	0.12	0.223	0.725	0.491	0.42
	43	0.073	0.067	0.073	0.167	0.091	0.161	0.06	0.062	0.064	0.08	0.067	0.071
	59.5	0.096	0.094	0.092	0.037	0.045	0.035	0.087	0.096	0.085	0.081	0.075	0.078
		Maltotriose concentration
	Time [h]	CBS12357			IMX1941			IMX1942			Time [h]	IMS0750
		Rep. 1	Rep. 2	Rep. 3	Rep. 1	Rep. 2	Rep. 3	Rep. 1	Rep. 2	Rep. 3		Rep. 1	Rep. 2	Rep. 3
	0.8	18.696	18.651	18.895	18.655	18.726	18.744	18.849	18.913	18.986	0.5	17.813	18.111	17.634
	24.6	19.043	18.931	18.624	17.433	17.538	17.62	18.644	19.064	19.112	11.5	18.005	19.813	26.404
	27	19.101	19.189	18.193	18.236	18.202	18.25	17.935	18.997	18.973	14.8	17.742	18	17.569
	31.5							18.826	18.873	18.358	17.3	17.458	17.863	17.414
	37.5							17.904	17.803	17.466	21.5	17.053	17.402	16.864
	48.5	18.307	19.312	19.288	19.376	19.319	19.273	17.73	17.823	17.725	25.2	15.861	16.13	15.55
	51.8							17.491	17.425	17.499	28.2	14.723	15.038	14.485
	58.5							17.177	17.12	17.247	34.9	11.935	12.035	11.568
	65.2							16.864	16.679	16.797	38.2	10.314	10.54	9.942
	71.9	19.247	19.417	19.375	19.181	19.04	19.041	16.102	16.235	16.429	43	8.805	8.889	8.433
	80							15.841	15.713	15.928	60	8.111	8.266	7.964
	97	19.139	19.345	19.276	19.209	19.132	19.072	14.722	14.819	15.064	66.5	8.118	8.142	7.93
	103.5							14.34	14.657	14.661	122.3	8.2	8.288	8.017
	159.2	19.297	19.631	19.539	19.619	19.291	19.272	10.883	10.986	11.054
	172.7							10.488	10.366	10.545
