# Supplementary material for: In vivo recombination of Saccharomyces eubayanus maltose-transporter genes yields a chimeric transporter that enables maltotriose fermentation
Source: PLoS Genet. 2019 Apr 4;15(4):e1007853. doi: 10.1371/journal.pgen.1007853 (PMC6448828; doi:10.1371/journal.pgen.1007853)
Supplement: S7 Data — Extracellular metabolite profiles of S. eubayanus strains CBS 12357 and IMS0750 in high-gravity wort at 7 L pilot scale. Fermentations were performed on wort with a gravity of 16.6°Plato. The concentrations of glucose, maltose, maltotriose and ethanol were measured from two biological replicates using HPLC. (XLSX) [file pgen.1007853.s017.xlsx]

## Sheet: Sup. Data 7
Supplementary data file 7: belonging to Fig 5. Extracellular metabolite profiles of S. eubayanus strains CBS 12357 and IMS0750 in high-gravity wort at 7-L pilot scale. Fermentations were performed on wort with a gravity of 16.6 ˚Plato. The concentrations of glucose, maltose, maltotriose and ethanol were measured from two biological replicates using HPLC.
		CBS 12357						IMS0750
		Glucose		Maltose		Maltotriose		Glucose		Maltose		Maltotriose
	Time [h]	Rep. 1	Rep. 2	Rep. 1	Rep. 2	Rep. 1	Rep. 2	Rep. 1	Rep. 2	Rep. 1	Rep. 2	Rep. 1	Rep. 2
	21.08	15.6586	15.9769	67.3299	69.6042	20.2893	21.0238	17.4097	17.2981	73.764	73.6586	21.4497	21.487
	25.58	16.0447	16.0407	73.18	73.5236	21.7853	21.8593	16.7425	16.4525	75.0145	74.3109	21.812	21.8605
	44.58	9.14642	9.04207	73.8233	73.9067	22.0815	22.2	8.10745	6.60746	74.253	74.2786	21.9619	21.9827
	50.08	5.36992	5.22246	73.9833	74.3442	22.1972	22.263	4.02255	2.24194	73.2943	73.5684	21.692	21.7129
	69.08	0.316327	0.323305	74.5102	73.6447	22.4115	22.0545	0.307768	0.299965	74.8339	72.7203	21.3751	21.192
	74.08	0.280965	0.255702	73.9638	73.8501	21.6695	21.4114	0.26502	0.253547	74.2464	71.178	21.4143	21.2297
	116.33	0.249497	0.261352	72.3836	73.701	21.2797	21.7215	0	0.263932	67.6376	49.9864	20.7393	21.0207
	165.33	0.234003	0.221745	59.2863	49.4052	21.0742	22.501	0.229462	0	20.8197	0.605438	19.7338	15.3692
	169.58	0.22401	0.230497	55.7454	42.3262	20.7781	20.6248	0.245412	0.232236	15.508	0.570514	19.358	15.4325
	188.08	0.244608	0.246219	46.0486	27.4523	21.8294	22.2787	0.227853	0	0.540586	0.566786	17.672	9.46413
	193.08	0.253836	0.252982	42.5187	24.2909	21.507	21.6028	0.230799	0	0.580375	0.564739	15.2307	8.40091
	213.33	0.233383	0.255375	35.7028	13.6875	22.2599	21.7156	0.227901	0.233559	0.587682	0.574281	10.0794	5.62254
	217.58	0.241267	0	33.7689	11.5487	22.1912	21.5039	0	0	0.575258	0.588955	9.33309	5.36485
	236.58	0	0	27.1609	4.3355	21.2391	21.0826	0	0	0.579704	0.579712	7.11214	4.64789
	242.08	0.235961	0.154199	26.9113	2.2607	22.4284	23.4517	0	0	0.300158	0.318021	6.79125	4.92235
	261.17	0.143988	0	22.84	0.293713	23.1379	23.1068	0	0	0.307549	0.307735	5.8696	4.66792
	265.83	0	0	21.1705	0.283235	22.5478	22.8628	0	0	0.303611	0.312947	5.79273	4.43772
	333.08	0	0	0.301476	0.299045	23.1395	22.8159	0	0	0.315476	0.340099	4.8603	4.49588
