# Supplementary material for: In vivo recombination of Saccharomyces eubayanus maltose-transporter genes yields a chimeric transporter that enables maltotriose fermentation
Source: PLoS Genet. 2019 Apr 4;15(4):e1007853. doi: 10.1371/journal.pgen.1007853 (PMC6448828; doi:10.1371/journal.pgen.1007853)
Supplement: S8 Data — Characterization of enriched mutants IMS0637-IMS0643 on SMMt at 20°C. Concentrations of maltotriose were measured from two biological replicates using HPLC. (XLSX) [file pgen.1007853.s018.xlsx]

## Sheet: Sup. Data 8
Supplementary data file 8: belonging to Fig S1. Characterization of enriched mutants IMS0637-IMS0643 on SMMt at 20 °C. Concentrations of maltotriose were measured from two biological replicates using HPLC.
	Time [h]	IMS0637		IMS0638		IMS0639		IMS0640		IMS0641		IMS0642		IMS0643		CBS12357		CBS1483
		Rep. 1	Rep. 2	Rep. 1	Rep. 2	Rep. 1	Rep. 2	Rep. 1	Rep. 2	Rep. 1	Rep. 2	Rep. 1	Rep. 2	Rep. 1	Rep. 2	Rep. 1	Rep. 2	Rep. 1	Rep. 2
	0	11.451	11.38	11.38	11.41	11.42	11.434	11.43	11.446	11.411	11.421	11.416	11.432	11.42	11.421	11.398	11.407	11.417	11.423
	19	11.44	11.42	11.43	11.43	11.42	11.43	11.41	11.42	11.41	11.4	11.42	11.41	11.4	11.4	11.39	11.4	11.19	11.2
	27	11.427	11.437	11.433	11.436	11.438	11.429	11.409	11.394	11.407	11.404	11.404	11.395	11.412	11.418	11.408	11.4	10.563	10.581
	43	11.407	11.43	11.425	11.433	11.41	11.428	11.398	11.393	11.402	11.337	11.365	11.374	11.415	11.405	11.518	11.498	4.989	5.423
	54	10.95	10.963	10.935	10.947	10.273	10.96	10.913	10.9	10.963	10.579	10.843	10.963	10.98	10.983	11.506	11.484	1.897	2.175
	67.5	9.471	9.491	9.477	9.59	5.678	9.447	9.43	9.266	9.584	7.589	9.024	9.613	9.578	9.595	11.545	11.501	1.29	1.327
	77	7.818	7.753	7.723	7.982	2.861	7.777	7.756	7.438	8.021	5.201	6.95	8.016	7.908	7.934	11.519	11.443	1.167	1.194
	91	4.26	4.124	4.045	4.466	1.336	4.265	4.263	3.781	4.593	2.234	3.225	4.663	4.417	4.436	11.388	11.455	1.106	1.123
	162.5	1.036	1.074	0.934	1.007	0.519	0.989	1.046	0.962	1.004	0.927	0.972	1.007	1.015	1.002	11.296	11.275	0.922	0.956
	171	0.969	0.984	0.899	0.963	0.494	0.946	1.015	0.924	0.971	0.927	0.94	0.969	0.98	0.948	11.303	11.33	0.915	0.927
	187.5	0.959	0.974	0.886	0.958	0.484	0.896	0.999	0.88	0.917	0.898	0.925	0.921	ND	0.94	11.305	11.272	0.898	0.897
