# Supplementary material for: In vivo recombination of Saccharomyces eubayanus maltose-transporter genes yields a chimeric transporter that enables maltotriose fermentation
Source: PLoS Genet. 2019 Apr 4;15(4):e1007853. doi: 10.1371/journal.pgen.1007853 (PMC6448828; doi:10.1371/journal.pgen.1007853)
Supplement: S9 Data — Growth curves for the strains CBS 1483 CBS 12357, IMS0750, IMS0751 and IMS0752 on 3x diluted wort at 12°C. Concentrations of glucose, maltose, maltotriose and ethanol were measured from three biological replicates using HPLC. (XLSX) [file pgen.1007853.s019.xlsx]

## Sheet: Sup. Data 9
Supplementary data file 9: belonging to Fig S2. Growth curves for the strains CBS 1483 CBS 12357, IMS0750, IMS0751 and IMS0752 on 3x diluted wort at 12 °C. Concentrations of glucose, maltose, maltotriose and ethanol were measured from three biological replicates using HPLC.
		CBS 1483
	Time [h]	Glucose			Maltose			Maltotriose			Ethanol
		Rep. 1	Rep. 2	Rep. 3	Rep. 1	Rep. 2	Rep. 3	Rep. 1	Rep. 2	Rep. 3	Rep. 1	Rep. 2	Rep. 3
	0.8	7.07	6.95	7.02	25.06	25.03	24.98	10.7	10.74	10.64	0.03	0.03	0.02
	24.3	5.66	5.72	5.77	24.8	24.65	24.65	10.61	10.52	10.47	0.62	0.5	0.53
	31.1	4.05	4.15	4.41	24.79	24.64	24.64	10.56	10.45	10.63	1.52	1.37	1.27
	49.2	0	0.04	0.05	18.67	19.82	20.31	10.03	10.27	10.28	7.52	6.86	6.68
	54.9	0	0	0	13.4	14.7	15.29	9.88	9.95	9.98	10.75	9.8	9.65
	70.7	0	0	0	1.44	1.58	1.74	8.22	8.34	8.53	16.15	16.98	16.6
	79	0	0	0	1.32	1.35	1.35	7.29	7.49	7.55	17.35	17.4	17.39
	95.2	0	0	0	1.04	1.06	1.06	5.66	5.68	5.9	18.2	18.23	18.31
	103.5	0	0	0	0.99	1	1.01	4.89	4.92	5.03	18.91	18.72	18.9
	120.1	0	0	0	0.89	0.9	0.9	3.64	3.68	3.84	19.64	19.38	19.66
	145.25	0	0	0	0.79	0.8	0.8	2.58	2.63	2.66	20.3	20.13	20.25
	167.417	0	0	0	0.74	0.72	0.74	2.06	2.06	2.12	20.22	20.36	20.42
	263.417	0	0	0	0.51	0.56	0.55	2	2	2	21.29	20.99	21.05
		CBS 12357
	Time [h]	Glucose			Maltose			Maltotriose			Ethanol
		Rep. 1	Rep. 2	Rep. 3	Rep. 1	Rep. 2	Rep. 3	Rep. 1	Rep. 2	Rep. 3	Rep. 1	Rep. 2	Rep. 3
	0.8	7.09	7.29	6.96	24.9	25.55	24.87	10.69	10.81	10.65	0	0.07	0
	24.3	4.84	5.07	5.04	24.83	24.98	24.91	10.62	10.73	10.72	0.89	0.7	0.73
	31.1	1.64	1.85	1.8	24.86	24.91	24.71	10.66	10.64	10.65	2.82	2.62	2.48
	49.2	0	0	0	15.44	16.36	15.89	10.67	10.63	10.7	8.65	8.04	8.35
	54.9	0	0	0	10.17	11.33	10.58	10.6	10.72	10.61	11.51	10.86	11.27
	70.7	0	0	0	0.99	0.97	0.96	10.74	10.74	10.74	15.51	15.24	15.68
	79	0	0	0	0.94	0.93	0.93	10.83	10.73	10.72	15.99	16.06	16.08
	95.2	0	0	0	0.95	0.96	0.96	10.65	10.63	10.64	16.17	16.09	16.15
	103.5	0	0	0	0.9	0.91	0.95	10.64	10.74	10.78	16.41	16.43	16.39
	120.1	0	0	0	0.95	0.95	0.94	10.71	10.78	10.8	16.89	16.62	16.64
	145.25	0	0	0	0.95	0.95	0.95	10.84	10.78	10.86	16.7	16.83	16.76
	167.417	0	0	0	0.89	0.89	0.92	10.7	10.78	10.83	16.71	16.76	16.72
	263.417	0	0	0	0.85	0.88	0.89	11.01	11.16	10.98	17.04	17.01	16.79
		IMS0750
	Time [h]	Glucose			Maltose			Maltotriose			Ethanol
		Rep. 1	Rep. 2	Rep. 3	Rep. 1	Rep. 2	Rep. 3	Rep. 1	Rep. 2	Rep. 3	Rep. 1	Rep. 2	Rep. 3
	0.8	6.96	7.11	6.97	24.88	24.95	24.91	10.64	10.67	10.59	0.03	0.06	0.05
	24.3	6.26	6.19	6.09	24.73	24.71	24.44	10.64	10.49	10.47	0.34	0.35	0.37
	31.1	5.04	5.01	4.86	24.64	24.61	24.7	10.59	10.52	10.56	0.89	0.96	1.12
	49.2	0	0	0	22.69	22.36	22.17	10.51	10.47	10.42	5.26	5.46	5.64
	54.9	0	0	0	19.38	19.12	18.88	10.48	10.4	10.57	7.12	7.26	7.51
	70.7	0	0	0	5.1	4.83	4.61	10.17	10.11	10.13	13.89	12.38	15.09
	79	0	0	0	0	0	0	9.8	9.8	9.75	17.25	16.23	17.2
	95.2	0	0	0	0	0	0	6.99	7.04	6.9	18.3	18.49	18.79
	103.5	0	0	0	0	0	0	6.07	6.1	6.15	18.96	18.87	18.92
	120.1	0	0	0	0	0	0	5.42	5.42	5.45	19.23	19.23	19.49
	145.25	0	0	0	0	0	0	5.04	5	5.08	19.79	19.81	19.66
	167.417	0	0	0	0	0	0	4.83	4.68	4.85	19.53	19.54	19.77
	263.417	0	0	0	0	0	0	4.32	4.25	4.39	20.26	20.25	20.13
		IMS0751
	Time [h]	Glucose			Maltose			Maltotriose			Ethanol
		Rep. 1	Rep. 2	Rep. 3	Rep. 1	Rep. 2	Rep. 3	Rep. 1	Rep. 2	Rep. 3	Rep. 1	Rep. 2	Rep. 3
	0.8	6.96	7.18	7.02	24.88	25.24	25.03	10.59	10.71	10.72	0	0	0
	24.3	6.51	6.63	6.44	24.68	24.93	24.7	10.57	10.67	10.56	0.18	0.12	0.09
	31.1	6.01	6.21	6.03	24.74	25.03	24.78	10.54	10.68	10.66	0.25	0.29	0.27
	49.2	3.44	3.5	3.47	24.73	24.94	24.93	10.65	10.73	10.69	1.53	1.57	1.67
	54.9	2.02	2.09	2.07	24.9	25.2	24.94	10.67	10.8	10.73	2.29	2.21	2.29
	70.7	0	0	0	24.73	24.84	24.86	10.65	10.59	10.73	3.66	3.7	3.81
	79	0	0	0	24.6	24.9	24.66	10.64	10.76	10.72	4.03	4.06	4.16
	95.2	0	0	0	22.46	23.06	22.06	10.34	10.45	10.52	4.62	4.63	5.08
	103.5	0	0	0	21.81	22.46	20.59	10.69	10.77	10.66	5.25	5.18	6.01
	120.1	0	0	0	17.63	18.62	14.97	10.7	10.71	10.68	7.46	7.17	9.01
	145.25	0	0	0	7.17	8.4	2.26	10.81	10.88	10.94	13.07	12.6	15.77
	167.417	0	0	0	0.97	1.01	1.02	10.96	10.95	10.95	16.16	16.36	16.34
	263.417	0	0	0	1.01	1.03	1	11.08	11.18	11.29	16.58	16.59	16.41
		IMS0752
	Time [h]	Glucose			Maltose			Maltotriose			Ethanol
		Rep. 1	Rep. 2	Rep. 3	Rep. 1	Rep. 2	Rep. 3	Rep. 1	Rep. 2	Rep. 3	Rep. 1	Rep. 2	Rep. 3
	0.8	7.12	6.94	6.98	24.98	24.83	24.95	10.62	10.56	10.64	0.04	0.02	0.11
	24.3	5.6	5.52	5.55	24.72	24.57	24.61	10.56	10.46	10.47	0.58	0.52	0.52
	31.1	2.96	3.17	3.23	24.55	24.6	24.72	10.53	10.48	10.59	2	1.95	1.79
	49.2	0	0	0	18.8	19.37	20.14	10.35	10.48	10.86	7.57	7.17	7.08
	54.9	0	0	0	13.68	14.59	15.08	10.34	10.36	10.45	10.34	9.67	9.58
	70.7	0	0	0	0.79	1.37	1.86	9.52	9.76	9.8	17.57	17	16.83
	79	0	0	0	0	0	0	8.48	8.78	9.01	17.94	17.76	17.78
	95.2	0	0	0	0	0	0	6.33	6.52	6.77	19.25	18.93	18.97
	103.5	0	0	0	0	0	0	5.75	5.9	6.07	19.42	19.25	19.28
	120.1	0	0	0	0	0	0	5.34	5.5	5.63	19.76	19.54	19.69
	145.25	0	0	0	0	0	0	5.12	5.1	5.22	19.94	19.76	19.85
	167.417	0	0	0	0	0	0	4.83	4.89	5.03	19.95	19.5	19.91
	263.417	0	0	0	0	0	0	4.42	4.17	4.56	20.45	20.36	20.47
