# Supplementary material for: In vivo recombination of Saccharomyces eubayanus maltose-transporter genes yields a chimeric transporter that enables maltotriose fermentation
Source: PLoS Genet. 2019 Apr 4;15(4):e1007853. doi: 10.1371/journal.pgen.1007853 (PMC6448828; doi:10.1371/journal.pgen.1007853)
Supplement: S10 Data — Characterization of CBS 12357, IMS0750, IMX1941, IMX1942 on SM glucose, maltose and maltotriose. Strains were cultivated at 20°C and optical densities were measured from three biological replicates at 660 nm. (XLSX) [file pgen.1007853.s020.xlsx]

## Sheet: Sup. Data 10
Supplementary data file 10: belonging to Fig S7. Characterization of CBS 12357, IMS0750, IMX1941, IMX1942 on SM glucose, maltose and maltotriose. Strains were cultivated at 20 °C and optical densities were measured from three biological replicates at 660 nm.
		Optical density on Glucose
	Time [h]	CBS12357			IMS0750			IMX9141			IMX9142
		Rep. 1	Rep. 2	Rep. 3	Rep. 1	Rep. 2	Rep. 3	Rep. 1	Rep. 2	Rep. 3	Rep. 1	Rep. 2	Rep. 3
	0	0.095	0.096	0.104	0.096	0.094	0.097	0.111	0.107	0.109	0.09	0.091	0.092
	10.4	0.232	0.226	0.226	0.4	0.393	0.401	0.239	0.236	0.236	0.21	0.208	0.209
	12	0.309	0.307	0.299	0.716	0.708	0.696	0.313	0.32	0.318	0.284	0.277	0.286
	13.8	0.496	0.504	0.496	1.156	1.116	1.144	0.492	0.512	0.5	0.444	0.464	0.436
	15.4	0.764	0.736	0.732	2.04	1.91	1.98	0.732	0.72	0.732	0.648	0.652	0.676
	17.4	1.24	1.28	1.21	3.48	3.36	3.42	1.26	1.31	1.39	1.17	1.12	1.17
	19.5	2.2	2.24	2.16	5.96	5.78	6.04	2.09	2.12	2.2	1.92	1.88	1.94
	21.8	3.7	3.56	3.4	9.5	9.4	9.9	3.52	3.54	3.5	3.4	3.18	3.32
	24.8	7.6	7.25	6.95	13.7	14.3	15.1	7.65	7	7.2	6.3	6.2	6
	33.3	21.6	21.7	21.9	15.9	15.4	18.6	21.7	21.2	21.2	21.1	20.8	21.8
	40.8	21.3	21.9	22.8	16.5	17.5	21.8	23.4	23.6	22.8	24.1	22.5	22.7
		Optical density on Maltose
	Time [h]	CBS12357			IMS0750			IMX9141			IMX9142
		Rep. 1	Rep. 2	Rep. 3	Rep. 1	Rep. 2	Rep. 3	Rep. 1	Rep. 2	Rep. 3	Rep. 1	Rep. 2	Rep. 3
	0	0.106	0.112	0.106	0.1	0.093	0.101	0.1	0.104	0.108	0.111	0.114	0.107
	10.8	0.655	0.66	0.655	0.495	0.48	0.505	0.685	0.665	0.71	0.71	0.69	0.67
	14.3	1.34	1.305	1.33	0.93	0.905	0.945	1.34	1.34	1.43	1.41	1.395	1.34
	17.3	2.46	2.36	2.36	1.68	1.49	1.57	2.4	2.37	2.5	2.49	2.4	2.48
	21.5	4.9	5.25	5.5	3.28	3.16	3.12	4.85	5.55	5.25	5.6	5.3	5.05
	25.2	9.95	9.7	8.7	5.7	5.4	5.45	10.35	9.65	10.25	9.85	9.9	9.15
	28.3	12.8	13.1	11.4	7	6.8	7.35	13.5	13.5	13.5	12.3	12	12.3
	34.3	20	20.2	20	14.1	13.8	12.1	17.1	19.5	19.4	19	18.1	19.4
	38.2	21.5	20.6	22.1	15.2	17.4	16.2	22.5	21.9	21.2	22.2	20.5	20.8
	43	25.2	23.8	25.3	19.3	19.3	16.9	23.8	20.6	24.2	25.5	25.2	24.2
	59.5	25.1	24.1	24.7	16.5	17.8	18.5	25.2	24.5	24.3	25.5	24.4	26.1
		Optical density on Maltotriose
	Time [h]	CBS12357			IMX1941			IMX1942			Time [h]	IMS0750
		Rep. 1	Rep. 2	Rep. 3	Rep. 1	Rep. 2	Rep. 3	Rep. 1	Rep. 2	Rep. 3		Rep. 1	Rep. 2	Rep. 3
	0.8	0.109	0.109	0.106	0.106	0.104	0.099	0.102	0.108	0.107	0.5	0.091	0.094	0.094
	24.6	2.4	2.46	2.52	2.56	2.52	2.46	3.28	3.26	3.22	11.5	0.492	0.554	0.51
	27	2.46	2.44	2.46	2.46	2.38	2.32	3.48	3.48	3.52	14.8	0.99	1.01	0.985
	31.5							4.22	4.42	4.22	17.3	1.6	1.67	1.56
	37.5							5.52	5.56	5.44	21.5	3.34	3.54	3.62
	48.5	2.48	2.34	2.4	2.34	2.4	2.34	8.3	8.45	8.25	25.2	5.9	6.05	5.95
	51.8							8.6	9.2	9.1	28.2	7.35	7	7.2
	58.5							10.1	10	10	34.9	11	9.7	11.4
	65.2							10.7	11.1	11.3	38.2	14.3	14	13.5
	71.9	2.16	2.1	2.18	2	2.24	2.16	11.5	11.2	11.2	43	17.7	16.8	17.2
	80							12.4	11.8	12.6	60	14.2	16.1	15.1
	97	2.26	2.3	2.28	2.18	2.22	2.34	15.4	14.8	13.1	66.5	15.8	15.7	15.7
	103.5							15.8	13.8	15.5	122.3	15.1	15.4	15.6
	159.2	2.16	2.2	2.18	2.14	2.18	2.22	25.2	22	23.6
	172.7							24.3	21	23.7
